# Supplementary material for: Ligand–Receptor Interactions Elucidate Sex-Specific Pathways in the Trajectory From Primordial Germ Cells to Gonia During Human Development
Source: Front Cell Dev Biol. 2021 Jun 18;9:661243. doi: 10.3389/fcell.2021.661243 (PMC8253161; doi:10.3389/fcell.2021.661243)
Supplement: Supplementary file 5 [file Table_2.xlsx]

## Sheet: male pgc to gon
Male PGC>GON DEGs
Gene	p_val	avg_logFC	pct.GON	pct.PGC	p_val_adj
TEX15	9.50765e-118	1.15162	0.983	0.197	1.93918e-113
MAGEC2	6.8631e-110	1.33046	0.973	0.27	1.3998e-105
ASZ1	3.84883e-109	0.740402	0.966	0.199	7.85007e-105
PDPN	4.66764e-108	-2.21124	0.88	0.995	9.52012e-104
RPL7	2.6924e-107	-1.5432	1	1	5.49141e-103
RPL23	1.43025e-106	-1.43825	0.997	0.997	2.91713e-102
RHOXF1	1.44895e-106	1.30503	0.973	0.351	2.95528e-102
MORC1	2.6681e-106	0.994722	0.938	0.164	5.44185e-102
STK31	1.22099e-105	1.59961	0.99	0.712	2.49033e-101
NANOS3	1.16476e-104	-1.72106	0.548	0.995	2.37565e-100
MAGEB2	1.38453e-104	1.99264	0.993	0.626	2.82389e-100
RPL41	3.55388e-104	-1.55561	1	1	7.24849e-100
NDUFAB1	3.70686e-104	-1.52926	0.997	1	7.56052e-100
NANOG	3.89829e-104	-1.3736	0.449	0.987	7.95096e-100
SIX1	8.01633e-104	1.05593	0.908	0.134	1.63501e-99
POU5F1	9.42816e-104	-1.91699	0.634	0.99	1.92297e-99
RPS13	1.08902e-103	-1.15889	0.997	1	2.22117e-99
DNAJB6	3.03483e-103	1.04428	1	0.997	6.18984e-99
EIF3K	6.06806e-103	-1.32248	0.908	0.997	1.23764e-98
APOC1	1.31482e-102	-1.56628	0.709	0.99	2.68171e-98
VCX3B	1.40742e-102	0.487729	0.894	0.086	2.87057e-98
TOMM34	1.89737e-102	1.2778	1	0.97	3.86988e-98
ID2	3.37742e-102	1.48796	0.976	0.404	6.88859e-98
TXNDC12	4.22585e-102	-1.21283	0.747	0.995	8.61905e-98
HOXC9	8.45594e-102	1.09295	0.942	0.222	1.72467e-97
THY1	1.23891e-101	-1.46061	0.49	0.985	2.52689e-97
MYL6	2.07875e-101	-1.33986	0.986	1	4.23981e-97
FHL1	5.46586e-101	1.10962	0.99	0.472	1.11482e-96
LMO7	1.0425e-100	0.931789	0.935	0.215	2.12628e-96
FAM150B	4.40741e-100	0.910999	0.938	0.222	8.98936e-96
VCX	6.01777e-100	0.765958	0.901	0.136	1.22739e-95
PIM2	8.07418e-100	-1.20707	0.503	0.992	1.64681e-95
IFITM1	1.65908e-99	-1.77266	0.421	0.985	3.38385e-95
KRBOX1	2.72316e-99	1.32616	0.99	0.563	5.55417e-95
TDRD1	3.10084e-99	1.09414	0.966	0.293	6.32448e-95
SERPINE2	5.54871e-99	1.39848	0.976	0.525	1.13171e-94
BBX	5.57531e-99	1.17619	1	0.957	1.13714e-94
RPS8	1.39084e-98	-1.08278	1	1	2.83676e-94
HSF2	2.97621e-98	1.13725	0.99	0.866	6.07028e-94
PAGE2B	4.282e-98	1.16948	0.962	0.354	8.73357e-94
LINC01511	1.41347e-97	0.972224	0.901	0.154	2.88291e-93
VCX3A	2.47337e-97	0.759116	0.89	0.139	5.04468e-93
PIWIL4	2.83406e-97	1.02904	0.938	0.26	5.78036e-93
HSPB1	3.0413e-97	1.375	1	0.96	6.20304e-93
PELI2	3.15086e-97	0.54568	0.884	0.116	6.4265e-93
USP11	3.21962e-97	1.29054	1	0.96	6.56674e-93
PAGE5	4.31933e-97	1.18135	0.962	0.338	8.8097e-93
RNF219	4.58525e-97	1.10742	0.986	0.619	9.35207e-93
NPC2	5.16897e-97	-1.00592	0.973	0.99	1.05426e-92
RPL10A	1.6526e-96	-1.14957	1	0.997	3.37064e-92
RPS4X	2.45838e-96	-1.06852	1	1	5.01412e-92
PQLC3	3.36965e-96	-1.60788	0.716	0.985	6.87274e-92
RPL27A	3.96392e-96	-1.11819	1	1	8.0848e-92
ART3	5.62202e-96	0.604374	0.87	0.114	1.14667e-91
RPS23	5.70447e-96	-0.810735	1	1	1.16348e-91
TSPYL6	6.33465e-96	0.594605	0.89	0.136	1.29202e-91
SNRPB	1.67461e-95	-1.14266	0.873	0.99	3.41553e-91
DLK1	2.41256e-95	1.05559	0.966	0.465	4.92065e-91
CDK17	3.34861e-95	1.05826	0.997	0.795	6.82983e-91
TMSB4X	3.56183e-95	-1.37962	0.99	1	7.26471e-91
CTSL	6.21352e-95	-1.26906	0.88	0.99	1.26731e-90
PLBD1	6.98304e-95	-1.08432	0.521	0.982	1.42426e-90
RPL11	1.46593e-94	-0.966716	1	1	2.98992e-90
TUBA1C	1.70748e-94	-1.2926	0.928	0.995	3.48258e-90
GLIPR2	3.48429e-94	-1.34901	0.647	0.982	7.10655e-90
RPS3	3.77513e-94	-1.08817	1	1	7.69975e-90
RPS15A	8.84974e-94	-1.0254	0.997	0.997	1.80499e-89
APOE	1.44813e-93	-1.098	0.425	0.982	2.9536e-89
ID1	1.8364e-93	1.66255	1	0.866	3.74552e-89
ALDH1A2	9.20639e-93	0.56668	0.846	0.098	1.87773e-88
DNAJA4	9.55314e-93	0.945556	0.986	0.621	1.94846e-88
ITM2C	3.49975e-92	-1.01012	0.829	0.995	7.1381e-88
RPL10	3.50871e-92	-1.04965	1	0.992	7.15636e-88
VAMP2	4.32105e-92	0.951716	0.99	0.808	8.81321e-88
LOC729083	4.71319e-92	1.34476	0.856	0.139	9.61302e-88
HNRNPA1	8.57665e-92	-0.955177	0.983	0.99	1.74929e-87
PEBP1	8.78815e-92	-1.15252	0.928	0.995	1.79243e-87
GPHA2	1.1621e-91	-1.11717	0.312	0.955	2.37021e-87
EIF5	1.31463e-91	0.897064	1	0.992	2.68133e-87
TCL1A	4.36855e-91	-1.72433	0.623	0.98	8.91009e-87
STOM	5.04808e-91	-0.991178	0.596	0.98	1.02961e-86
TXN	5.43479e-91	-1.38846	0.928	0.995	1.10848e-86
CCDC172	5.46129e-91	0.794048	0.918	0.265	1.11389e-86
COTL1	7.30369e-91	0.790037	0.928	0.298	1.48966e-86
RPL22	1.16497e-90	-0.846412	0.997	1	2.37607e-86
SFRP2	1.69874e-90	-0.970148	0.312	0.957	3.46474e-86
PAGE2	1.72985e-90	0.816908	0.894	0.194	3.5282e-86
LRRC75A-AS1	2.03654e-90	-0.93124	0.685	0.987	4.15372e-86
ZNF518A	3.89788e-90	0.967316	1	0.982	7.95011e-86
RBFOX3	4.58067e-90	0.437122	0.795	0.053	9.34273e-86
DCAF4L1	4.99941e-90	1.25664	0.993	0.866	1.01968e-85
DDX4	5.57583e-90	0.978835	0.99	0.886	1.13725e-85
TDRD6	1.06993e-89	0.811061	0.962	0.364	2.18222e-85
CD63	1.11963e-89	-1.06357	0.942	0.992	2.28359e-85
ID3	1.13799e-89	1.50662	0.983	0.598	2.32105e-85
LOC729348	2.31566e-89	1.68787	0.997	0.985	4.72302e-85
RPL9	2.90369e-89	-0.805697	1	1	5.92236e-85
MGST3	3.04174e-89	-1.10824	0.979	0.995	6.20393e-85
RPL26	3.84377e-89	-0.919144	1	1	7.83976e-85
RPS14	7.16373e-89	-1.41021	1	1	1.46111e-84
RPUSD3	9.99908e-89	-1.16164	0.781	0.985	2.03941e-84
PABPC4	2.04301e-88	1.05228	1	0.977	4.16692e-84
TUBB	2.42408e-88	-1.05685	1	0.995	4.94416e-84
UBLCP1	2.94029e-88	0.928762	0.976	0.826	5.99701e-84
NPM1	3.27951e-88	-0.755951	1	0.997	6.6889e-84
CCDC73	3.50037e-88	0.940706	0.863	0.169	7.13936e-84
SPATS2L	4.28453e-88	0.796839	0.945	0.359	8.73872e-84
KIT	5.28715e-88	-0.896931	0.702	0.985	1.07837e-83
EEF1G	7.8625e-88	-1.05797	1	0.992	1.60364e-83
CD9	1.13968e-87	-1.07175	0.935	0.99	2.32449e-83
PYY	1.39093e-87	-0.694517	0.271	0.947	2.83694e-83
FKBP6	1.94456e-87	0.783621	0.925	0.356	3.96613e-83
TPM4	2.12562e-87	-1.11042	0.712	0.985	4.33541e-83
LINC01030	2.17335e-87	0.811501	0.812	0.106	4.43276e-83
RPS7	3.4854e-87	-0.860875	1	1	7.10882e-83
RRBP1	5.19587e-87	1.20292	0.997	0.952	1.05975e-82
DCAF4L2	7.97739e-87	0.981614	0.993	0.876	1.62707e-82
QPRT	1.28827e-86	-0.995694	0.39	0.957	2.62755e-82
INCA1	1.53097e-86	0.930164	0.932	0.348	3.12257e-82
MAGEC1	2.52277e-86	0.395386	0.836	0.121	5.14545e-82
NDUFS5	2.7712e-86	-1.14709	0.89	0.995	5.65215e-82
STMN1	5.5209e-86	-1.10495	1	1	1.12604e-81
FOXP4	6.2405e-86	0.332207	0.873	0.174	1.27281e-81
CXCL9	6.94522e-86	0.596814	0.753	0.04	1.41655e-81
SBNO1	1.0732e-85	0.808067	1	0.995	2.1889e-81
DLX6	1.53813e-85	0.406226	0.76	0.051	3.13716e-81
MLEC	2.17251e-85	-1.08535	0.836	0.987	4.43105e-81
GNAI1	3.49506e-85	0.878249	0.969	0.641	7.12851e-81
ZCWPW1	3.91062e-85	1.04712	0.993	0.902	7.97611e-81
HSPA5	4.26243e-85	-1.21884	0.993	0.995	8.69365e-81
RPS24	4.32792e-85	-0.894856	1	1	8.82722e-81
EPB41L3	4.34313e-85	0.484018	0.839	0.141	8.85824e-81
ARRDC3	4.62995e-85	0.611377	0.973	0.54	9.44324e-81
KCNQ2	5.69301e-85	0.494212	0.791	0.086	1.16115e-80
SLC3A2	6.22274e-85	-0.864835	0.89	0.985	1.26919e-80
DPPA2	7.71333e-85	1.27536	0.986	0.76	1.57321e-80
ELOVL6	8.81636e-85	-0.896671	0.5	0.97	1.79819e-80
PRKAG2	9.56604e-85	0.624041	0.928	0.338	1.95109e-80
EEF1A1	1.17072e-84	-0.975119	1	1	2.38779e-80
MAGEB16	1.95918e-84	0.641143	0.89	0.23	3.99594e-80
RNPEP	2.09082e-84	-0.839853	0.709	0.982	4.26443e-80
LINC01413	3.29036e-84	0.566112	0.815	0.119	6.71102e-80
MSH2	3.95963e-84	-0.823857	0.795	0.982	8.07605e-80
PSMB6	5.81865e-84	-1.04948	0.918	0.997	1.18677e-79
RRAGD	1.34789e-83	0.655071	0.86	0.177	2.74915e-79
COX8C	1.37311e-83	0.805711	0.938	0.422	2.80059e-79
RPL13A	2.07586e-83	-1.22003	0.928	0.992	4.23392e-79
FTCD	2.12634e-83	0.614796	0.812	0.121	4.33688e-79
SUSD2	2.23125e-83	-0.613012	0.291	0.919	4.55085e-79
SATB1	3.20181e-83	0.412191	0.839	0.139	6.53041e-79
SSFA2	4.51252e-83	0.774493	0.993	0.588	9.20374e-79
POU5F1B	5.63209e-83	-0.0975724	0.11	0.876	1.14872e-78
RPS3A	7.88435e-83	-0.781513	1	1	1.60809e-78
HINT1	2.82692e-82	-0.956986	0.983	0.997	5.76579e-78
ADGRG6	2.07026e-81	0.371413	0.75	0.061	4.2225e-77
LINC01251	2.10527e-81	0.493222	0.777	0.088	4.2939e-77
RPS15	3.44459e-81	-0.887728	1	1	7.02559e-77
CCDC88C	6.16042e-81	0.48121	0.822	0.129	1.25648e-76
SCCPDH	7.14432e-81	0.773214	0.955	0.545	1.45716e-76
HOXB7	7.36438e-81	0.964078	0.966	0.561	1.50204e-76
SNRPE	9.40959e-81	-0.769252	0.997	0.997	1.91918e-76
COX7C	1.37764e-80	-0.792085	0.997	1	2.80983e-76
ADAD2	1.58171e-80	0.445155	0.829	0.162	3.22605e-76
SAT1	1.68701e-80	-1.33172	0.788	0.99	3.44083e-76
PCYOX1	2.31962e-80	-0.949326	0.914	0.987	4.7311e-76
MAGEB1	2.50091e-80	0.648773	0.949	0.51	5.10085e-76
SOHLH1	3.64144e-80	0.521262	0.791	0.109	7.42708e-76
TFAP2C	4.01935e-80	-0.53568	0.329	0.942	8.19786e-76
SNHG16	4.4355e-80	-0.768821	0.962	0.992	9.04664e-76
SPOCD1	5.39467e-80	0.463302	0.829	0.177	1.1003e-75
UAP1	8.69934e-80	0.754947	0.99	0.871	1.77432e-75
ARPC1B	1.091e-79	-0.819846	0.531	0.944	2.22521e-75
EIF1B	1.09882e-79	0.913637	0.997	0.982	2.24116e-75
CSRP2	1.28695e-79	0.927778	0.973	0.659	2.62485e-75
DLX5	2.04456e-79	0.558405	0.75	0.078	4.17009e-75
RPL35A	2.3689e-79	-0.728598	1	1	4.8316e-75
AGAP3	5.05098e-79	0.568449	0.884	0.258	1.0302e-74
CHIC2	6.19173e-79	0.763614	0.99	0.927	1.26286e-74
DMRTC2	9.01149e-79	0.493277	0.808	0.159	1.83798e-74
ASAP1	1.14919e-78	0.908863	0.969	0.624	2.34389e-74
TOPAZ1	1.76195e-78	0.507976	0.743	0.066	3.59367e-74
COX8A	1.84244e-78	-0.872639	0.89	0.987	3.75784e-74
RPL28	2.15941e-78	-0.895668	1	1	4.40433e-74
BAIAP2	3.08563e-78	0.809393	0.938	0.46	6.29344e-74
RBP4	4.65128e-78	0.622082	0.798	0.141	9.48676e-74
RPL8	7.77924e-78	-0.713488	1	1	1.58665e-73
SMS	9.5958e-78	0.875263	0.997	0.932	1.95716e-73
FGFR1OP2	1.53757e-77	0.707063	0.986	0.801	3.13602e-73
ASNS	1.57912e-77	0.780071	0.979	0.73	3.22077e-73
PSORS1C2	1.8147e-77	-0.484015	0.127	0.838	3.70126e-73
DYNC1LI1	2.01438e-77	0.727532	0.99	0.962	4.10852e-73
SLC25A31	2.18146e-77	0.649075	0.908	0.356	4.44931e-73
MRPL15	2.61479e-77	-0.8233	0.822	0.99	5.33313e-73
TOMM6	2.89154e-77	-0.845019	0.979	0.995	5.89758e-73
AP1AR	3.11782e-77	0.597854	0.969	0.624	6.3591e-73
SDCBP	3.22186e-77	-0.873022	0.973	0.992	6.57131e-73
RASD1	3.3071e-77	-0.906436	0.401	0.929	6.74517e-73
SPO11	4.21273e-77	0.447668	0.74	0.081	8.59228e-73
YPEL5	5.26925e-77	0.787326	1	0.972	1.07472e-72
HENMT1	5.91902e-77	0.715019	0.997	0.99	1.20724e-72
TOP1MT	9.922e-77	0.724732	0.979	0.742	2.02369e-72
UXS1	1.35145e-76	0.76071	0.983	0.859	2.75641e-72
ZFP42	1.49643e-76	-0.623678	0.363	0.914	3.05211e-72
KHDC3L	1.62737e-76	-1.48214	0.363	0.924	3.31919e-72
ANXA11	1.95668e-76	0.649767	0.89	0.359	3.99085e-72
CNN1	1.99772e-76	0.459591	0.87	0.247	4.07455e-72
BFAR	2.05548e-76	-0.748179	0.64	0.975	4.19236e-72
TMED9	2.32241e-76	-0.933331	0.914	0.987	4.73678e-72
HEY1	3.10123e-76	0.512376	0.774	0.131	6.32527e-72
DCAF12	4.49958e-76	0.820836	0.983	0.917	9.17733e-72
RPL30	5.56161e-76	-0.739815	1	0.997	1.13435e-71
CCND2	5.60042e-76	-0.871943	0.781	0.985	1.14226e-71
RBM46	5.67787e-76	0.839345	0.986	0.884	1.15806e-71
RPL5	6.99762e-76	-0.705054	1	0.997	1.42724e-71
CAPRIN2	8.21191e-76	0.837587	0.986	0.788	1.6749e-71
MMP2	9.58829e-76	-0.825515	0.757	0.982	1.95563e-71
SOX15	1.08684e-75	-0.965191	0.613	0.96	2.21673e-71
FAM26F	1.42431e-75	0.876275	0.932	0.439	2.90502e-71
MXD4	2.99459e-75	0.761868	0.925	0.381	6.10777e-71
TPP1	3.39433e-75	-0.375972	0.144	0.861	6.92307e-71
ZFAND5	3.6714e-75	0.801245	1	0.955	7.48818e-71
ESAM	6.18392e-75	-0.400913	0.178	0.861	1.26127e-70
FBXO7	6.99712e-75	0.656121	1	0.985	1.42713e-70
RMND1	7.20781e-75	-0.750424	0.771	0.982	1.4701e-70
PIK3R3	7.72637e-75	0.84615	1	0.912	1.57587e-70
MAGEA4	1.15334e-74	0.807377	0.894	0.371	2.35234e-70
FAM46B	1.1995e-74	-0.64355	0.277	0.919	2.44651e-70
MKRN1	3.68942e-74	-0.940863	0.962	0.995	7.52494e-70
TOMM7	3.79841e-74	-0.909021	0.976	0.995	7.74724e-70
BZW1	4.88691e-74	0.607404	0.997	0.992	9.96733e-70
TET1	7.33129e-74	-0.813766	0.654	0.98	1.49529e-69
NDUFB11	7.68438e-74	-0.770348	0.901	0.99	1.56731e-69
TEX12	1.26547e-73	0.447085	0.788	0.141	2.58106e-69
SLC12A2	1.62183e-73	0.434041	0.918	0.323	3.30789e-69
RUNX1T1	2.01889e-73	0.507993	0.842	0.205	4.11773e-69
RPS27A	2.14937e-73	-0.620857	1	1	4.38385e-69
GAS5	3.02158e-73	-0.903206	0.87	0.987	6.16282e-69
YBX3	5.12408e-73	0.832717	0.986	0.902	1.04511e-68
RPL12	7.42165e-73	-0.800599	1	1	1.51372e-68
ETV4	1.08805e-72	-0.661556	0.534	0.975	2.21918e-68
SLC43A1	1.31493e-72	-0.703585	0.531	0.962	2.68194e-68
BMPR1B	1.87942e-72	0.492372	0.945	0.394	3.83326e-68
ATP9A	1.91838e-72	0.473948	0.842	0.217	3.91273e-68
FAM162B	2.35705e-72	-0.913493	0.771	0.972	4.80744e-68
RPL31	2.66019e-72	-0.842881	1	1	5.42573e-68
PSMB4	3.03443e-72	-0.767596	0.952	1	6.18902e-68
LIN7B	3.48438e-72	0.636486	0.942	0.503	7.10674e-68
DHTKD1	3.89075e-72	-0.547578	0.38	0.949	7.93557e-68
APRT	5.16797e-72	-0.922566	0.897	0.987	1.05406e-67
ZNF682	5.58027e-72	-0.451078	0.205	0.881	1.13815e-67
PFN1	5.58235e-72	-0.794105	1	0.997	1.13858e-67
RPL4	5.74049e-72	-0.602394	1	0.995	1.17083e-67
TLE4	8.70565e-72	0.7385	0.986	0.886	1.7756e-67
GYG1	8.88094e-72	0.764026	0.997	0.942	1.81136e-67
PPM1N	9.10051e-72	-0.81581	0.408	0.932	1.85614e-67
CFLAR	9.89152e-72	-0.842824	0.983	0.995	2.01747e-67
CDK6	1.07311e-71	0.523641	0.791	0.169	2.18872e-67
MAGEA3	1.3918e-71	0.305613	0.74	0.098	2.83871e-67
RPS29	1.47173e-71	-0.812458	1	1	3.00173e-67
RPSA	1.66822e-71	-0.71823	1	0.997	3.40251e-67
STAT1	2.15393e-71	0.579304	0.918	0.417	4.39316e-67
FAU	2.36227e-71	-0.592288	1	1	4.81808e-67
RPL15	3.0129e-71	-0.772603	1	1	6.14511e-67
SNAP91	3.06973e-71	0.356093	0.777	0.141	6.26102e-67
RPS2	3.29768e-71	-1.00949	1	0.997	6.72594e-67
TOR3A	5.21748e-71	-0.655101	0.664	0.97	1.06416e-66
DLGAP1-AS2	5.89299e-71	-0.336116	0.079	0.765	1.20193e-66
MALAT1	6.0314e-71	1.04976	1	1	1.23017e-66
LINC01419	6.3274e-71	0.402433	0.668	0.043	1.29054e-66
BOLA3	6.62953e-71	-0.77783	0.62	0.977	1.35216e-66
SLC7A8	6.63024e-71	-0.806997	0.75	0.977	1.3523e-66
RPL6	1.0282e-70	-0.648867	1	1	2.09712e-66
KIAA1211	1.29095e-70	0.404132	0.757	0.124	2.63301e-66
CNIH3	1.3688e-70	0.347089	0.747	0.104	2.7918e-66
LAPTM4A	1.53575e-70	-0.780958	1	0.997	3.13231e-66
PLOD1	1.63334e-70	-0.588095	0.473	0.952	3.33136e-66
DUSP4	1.77497e-70	0.386926	0.719	0.091	3.62023e-66
TBPL1	2.32692e-70	0.69821	0.993	0.947	4.74599e-66
LY6E	2.73685e-70	-0.740792	0.955	0.99	5.58208e-66
CDCA7	2.89625e-70	-0.693945	0.702	0.98	5.90718e-66
LAMTOR2	2.93755e-70	-0.701965	0.901	0.995	5.99144e-66
ACTB	3.06352e-70	-0.802871	1	0.997	6.24835e-66
SDAD1	3.46622e-70	0.768881	0.99	0.98	7.0697e-66
RPL27	3.87291e-70	-0.804093	1	0.997	7.8992e-66
ILKAP	4.36998e-70	0.642124	0.993	0.904	8.91302e-66
PTGER4P2-CDK2AP2P2	6.01855e-70	0.291213	0.88	0.341	1.22754e-65
PTMA	6.85925e-70	-0.812628	1	1	1.39901e-65
TRIAP1	8.76287e-70	-0.604084	0.349	0.917	1.78727e-65
SIRPA	1.01808e-69	0.381582	0.791	0.162	2.07648e-65
ANXA6	1.02014e-69	-0.524498	0.486	0.952	2.08069e-65
RPL7A	1.07982e-69	-0.74223	0.997	1	2.2024e-65
HECTD1	1.17336e-69	0.865855	0.997	0.957	2.39319e-65
WASF1	1.19051e-69	0.698663	0.976	0.856	2.42816e-65
TSPYL5	1.20694e-69	0.737238	0.945	0.495	2.46168e-65
IL13RA1	1.24656e-69	0.619309	0.771	0.164	2.54247e-65
RHEB	1.78129e-69	-0.721444	0.925	0.992	3.63312e-65
SLC25A16	1.94647e-69	-0.47161	0.271	0.861	3.97002e-65
LIN28A	2.38256e-69	-0.309152	0.12	0.801	4.85947e-65
RPS26	2.58967e-69	-0.957497	0.997	0.992	5.28189e-65
TCP1	2.60632e-69	-0.565809	0.983	0.987	5.31585e-65
MAP3K11	2.91191e-69	0.670749	0.918	0.497	5.93914e-65
HELLS	3.81407e-69	-0.983592	0.938	0.985	7.77919e-65
SLU7	4.28613e-69	0.7169	0.997	0.957	8.74199e-65
TADA3	4.32763e-69	0.604619	0.993	0.922	8.82663e-65
BAIAP2L1	4.35432e-69	0.624076	0.935	0.513	8.88108e-65
ST6GALNAC1	4.9016e-69	-0.467725	0.332	0.886	9.99731e-65
XPNPEP1	5.76927e-69	0.471939	0.808	0.227	1.1767e-64
HES1	6.76726e-69	0.656972	0.788	0.202	1.38025e-64
PTOV1	9.93959e-69	0.722603	0.983	0.932	2.02728e-64
EIF3E	9.98377e-69	-0.744507	0.966	0.995	2.03629e-64
ETFA	1.32547e-68	0.706919	0.99	0.795	2.70344e-64
S100A11	1.34378e-68	0.897488	0.993	0.768	2.74077e-64
TSPAN12	1.52049e-68	0.438092	0.791	0.202	3.10118e-64
NAGA	1.63519e-68	-0.372378	0.253	0.881	3.33514e-64
GIP	3.78128e-68	-0.612126	0.274	0.894	7.71231e-64
ATP6V0C	3.79354e-68	0.550305	1	0.987	7.7373e-64
ARL6IP1	4.06633e-68	-1.07777	0.884	0.99	8.29369e-64
RPA3	5.43887e-68	-0.812104	0.781	0.975	1.10931e-63
KIF3A	6.17932e-68	0.745219	0.993	0.975	1.26033e-63
MDK	6.43811e-68	-0.733369	0.75	0.995	1.31312e-63
GLUL	6.61853e-68	0.662291	0.986	0.803	1.34992e-63
CAST	7.25825e-68	0.342243	0.822	0.194	1.48039e-63
MAEL	8.95645e-68	0.693755	0.99	0.939	1.82676e-63
CFAP221	1.09817e-67	0.464169	0.743	0.136	2.23982e-63
GPBP1	1.13779e-67	0.614738	0.997	0.99	2.32065e-63
CYP2S1	1.44827e-67	-0.544421	0.387	0.907	2.9539e-63
CCNI	1.98036e-67	0.822611	0.997	0.98	4.03915e-63
AURKAIP1	2.11308e-67	-0.740699	0.935	0.987	4.30983e-63
NMU	2.62695e-67	0.735427	0.897	0.497	5.35793e-63
TCF7L2	3.07881e-67	0.480978	0.781	0.177	6.27954e-63
OIP5-AS1	3.46577e-67	-0.634619	0.726	0.982	7.06878e-63
USP31	3.55881e-67	0.818984	0.983	0.79	7.25856e-63
MLF1	4.17343e-67	0.765745	0.997	0.977	8.51213e-63
ABHD14B	4.3906e-67	-0.395509	0.175	0.806	8.95506e-63
SNRPD3	4.9898e-67	-0.68594	0.979	0.992	1.01772e-62
TMED10	7.37502e-67	-0.6865	0.993	0.997	1.50421e-62
GABARAPL2	8.04849e-67	0.642136	0.993	0.992	1.64157e-62
FAM122C	1.00907e-66	-0.555914	0.397	0.929	2.05811e-62
LRRC34	1.04516e-66	0.382153	0.716	0.104	2.13171e-62
CHEK1	1.18225e-66	-0.697406	0.767	0.982	2.41132e-62
WDR1	1.71327e-66	-0.618772	0.993	0.99	3.49438e-62
NR2F1-AS1	1.86365e-66	0.384215	0.784	0.199	3.8011e-62
PSMC3	2.76365e-66	-0.733355	0.894	0.992	5.63675e-62
REC114	3.78823e-66	0.549863	0.829	0.285	7.72647e-62
RALY	4.15544e-66	0.825531	0.99	0.912	8.47545e-62
OBSL1	5.08657e-66	0.776241	0.925	0.591	1.03746e-61
PPME1	5.6704e-66	0.627766	0.983	0.932	1.15653e-61
NPFF	1.11129e-65	-0.656346	0.295	0.904	2.2666e-61
CABYR	1.44297e-65	-0.578695	0.49	0.939	2.94308e-61
FST	1.49311e-65	0.481234	0.699	0.096	3.04534e-61
KLHL35	1.61957e-65	0.740674	0.973	0.821	3.30328e-61
NKAPL	1.85981e-65	0.58538	0.729	0.121	3.79326e-61
NDUFA11	2.1013e-65	-0.786046	0.942	0.987	4.28581e-61
JUP	4.53097e-65	-0.565719	0.63	0.967	9.24136e-61
BNIP3L	7.39839e-65	0.607504	0.997	0.977	1.50897e-60
SNAP23	7.48476e-65	-0.421288	0.418	0.907	1.52659e-60
ELMSAN1	7.7631e-65	0.540489	0.99	0.79	1.58336e-60
MED15P9	8.97999e-65	0.262489	0.658	0.068	1.83156e-60
VPS26A	1.17849e-64	0.601277	0.99	0.952	2.40364e-60
DTD1	1.33229e-64	0.600985	0.966	0.667	2.71733e-60
KTN1	1.45813e-64	0.622556	1	0.997	2.97401e-60
AREG	1.55562e-64	0.100108	0.579	0.005	3.17284e-60
UQCRH	2.33004e-64	-0.661979	0.997	0.995	4.75236e-60
LOC401242	2.33108e-64	0.310779	0.616	0.035	4.75447e-60
SLC25A11	2.61629e-64	-0.561834	0.521	0.947	5.33619e-60
SMARCA1	2.63738e-64	0.670901	0.959	0.626	5.3792e-60
PAGE1	2.65519e-64	0.610046	0.753	0.182	5.41553e-60
HNRNPC	3.03328e-64	-0.585261	1	0.997	6.18668e-60
ANKRD27	3.08904e-64	0.475416	0.952	0.702	6.30042e-60
CDK4	3.59084e-64	-0.659183	0.832	0.98	7.32388e-60
HOXA7	4.4021e-64	0.051008	0.668	0.071	8.97851e-60
SH3GL2	5.35705e-64	0.44247	0.884	0.407	1.09262e-59
OSBPL8	7.88246e-64	0.746573	0.993	0.917	1.60771e-59
MRPS26	8.74528e-64	-0.648038	0.712	0.987	1.78369e-59
ACTG2	1.13661e-63	-1.23619	0.322	0.884	2.31823e-59
LRRFIP2	1.26611e-63	0.651838	0.976	0.859	2.58237e-59
TFDP3	1.4211e-63	0.516802	0.753	0.189	2.89848e-59
RAE1	1.63957e-63	0.607539	0.997	0.965	3.34407e-59
KRT25	1.68343e-63	0.389138	0.599	0.025	3.43353e-59
NDUFA3	1.69869e-63	-0.812134	0.753	0.982	3.46464e-59
PPP3CA	2.41107e-63	0.29976	0.736	0.146	4.91762e-59
RPL29	2.61358e-63	-0.76467	1	0.997	5.33065e-59
FAM178B	2.71817e-63	0.220008	0.767	0.174	5.54398e-59
PSMG2	2.77144e-63	0.60089	0.993	0.985	5.65263e-59
SNRNP25	3.1274e-63	-0.544028	0.455	0.944	6.37865e-59
NDUFA6	4.84524e-63	-0.648582	0.983	0.992	9.88234e-59
BAZ1A	5.72943e-63	0.501039	0.729	0.146	1.16858e-58
SETD3	5.93841e-63	0.577923	0.99	0.914	1.2112e-58
MAB21L3	6.32997e-63	0.507631	0.99	0.904	1.29106e-58
SYPL1	1.232e-62	0.612027	0.993	0.962	2.51278e-58
CXXC4	1.33662e-62	0.344619	0.606	0.035	2.72617e-58
LOC101929128	1.52884e-62	0.602245	0.904	0.455	3.11823e-58
TRIM36	1.57789e-62	0.513052	0.935	0.593	3.21827e-58
ACP5	1.6507e-62	-0.28724	0.116	0.755	3.36677e-58
MPDZ	2.35246e-62	0.631847	0.945	0.626	4.79808e-58
RGS7	2.36754e-62	0.268237	0.688	0.106	4.82883e-58
RNASEH2B	2.42337e-62	0.626431	0.928	0.51	4.94271e-58
NT5DC2	3.73889e-62	0.421418	0.884	0.338	7.62583e-58
RPL36	4.02407e-62	-0.649745	1	0.997	8.2075e-58
CNPY2	4.17137e-62	-0.741863	0.812	0.98	8.50793e-58
PAM	4.49888e-62	0.31296	0.798	0.242	9.17592e-58
RBM3	6.20773e-62	-0.714725	0.979	0.995	1.26613e-57
TRAPPC5	6.23263e-62	-0.714495	0.736	0.967	1.27121e-57
GUCY1B3	6.75272e-62	0.285537	0.719	0.129	1.37729e-57
CCDC144NL-AS1	7.98146e-62	0.315127	0.688	0.096	1.6279e-57
HTATIP2	9.88678e-62	0.639465	0.901	0.571	2.01651e-57
MRPL57	1.07177e-61	-0.686761	0.945	0.99	2.18598e-57
ANKRD20A8P	1.30246e-61	0.231576	0.613	0.038	2.65649e-57
PHLDA3	1.38198e-61	-0.424633	0.336	0.891	2.81869e-57
MAL2	1.6143e-61	0.360809	0.699	0.116	3.29252e-57
FAIM2	1.71681e-61	0.482302	0.839	0.29	3.5016e-57
DPY30	2.03873e-61	-0.703934	0.894	0.99	4.1582e-57
PVALB	2.49633e-61	0.394463	0.592	0.033	5.09152e-57
CARHSP1	2.67816e-61	-0.604779	0.781	0.977	5.46239e-57
SOX30	2.72738e-61	0.32406	0.702	0.124	5.56276e-57
TUBB3	3.16444e-61	-0.6656	0.565	0.942	6.45419e-57
EIF3I	3.17638e-61	-0.679033	0.938	0.985	6.47855e-57
GAPDH	3.77603e-61	-0.508919	1	1	7.70159e-57
SPIN1	4.19531e-61	0.617901	0.997	0.972	8.55675e-57
FXYD6	4.65018e-61	-0.798152	0.623	0.97	9.48451e-57
TIMM13	4.6611e-61	-0.697847	0.959	0.992	9.50678e-57
C5orf58	7.27561e-61	0.767367	0.962	0.78	1.48393e-56
LIMCH1	7.3433e-61	0.503344	0.784	0.207	1.49774e-56
ATP5B	1.15254e-60	-0.537089	1	0.99	2.35072e-56
ATG4B	1.16636e-60	0.616434	0.993	0.939	2.37892e-56
HDDC3	1.45162e-60	-0.407464	0.291	0.879	2.96073e-56
TRAF3	1.54091e-60	0.371909	0.781	0.187	3.14284e-56
COPS7B	1.68538e-60	0.547873	0.962	0.758	3.43751e-56
SRSF12	1.78917e-60	0.602143	0.966	0.823	3.64919e-56
DGAT2	1.92296e-60	0.636358	0.969	0.763	3.92207e-56
TPM2	2.15461e-60	-0.87086	0.918	0.995	4.39454e-56
RPLP1	2.38844e-60	-0.588394	1	1	4.87146e-56
TFCP2L1	2.56424e-60	-0.700357	0.702	0.977	5.23003e-56
BRD2	2.81793e-60	0.687965	0.997	0.975	5.74745e-56
DPPA3	3.1239e-60	-0.693013	0.589	0.947	6.37151e-56
LACC1	3.40921e-60	0.280112	0.644	0.071	6.95343e-56
NLRP9	3.6282e-60	-0.482782	0.253	0.836	7.40009e-56
TLK1	3.85917e-60	0.634864	0.997	0.962	7.87116e-56
DCTN4	3.87002e-60	0.591306	0.99	0.924	7.89329e-56
GMPS	4.70411e-60	0.557212	0.969	0.846	9.5945e-56
CA8	4.82998e-60	0.306674	0.685	0.104	9.85123e-56
TKTL1	5.34056e-60	0.762686	0.894	0.444	1.08926e-55
RPL36A	6.32662e-60	-0.324798	0.911	0.985	1.29038e-55
NEU1	6.93309e-60	-0.434153	0.329	0.886	1.41407e-55
C19orf84	7.10304e-60	0.323011	0.664	0.088	1.44874e-55
MARCH6*	7.32725e-60	0.623937	1	0.982	1.49447e-55
RAB15	9.01699e-60	-0.401988	0.168	0.78	1.83911e-55
FAM92A1	1.20023e-59	0.58439	0.99	0.965	2.44799e-55
PPIA	1.51109e-59	-0.656457	1	0.992	3.08201e-55
UPP1	1.72618e-59	-0.732666	0.932	0.987	3.52072e-55
ILF2	1.74815e-59	-0.484992	1	0.987	3.56553e-55
CCDC23	2.36453e-59	0.628642	0.986	0.967	4.82269e-55
OXA1L	2.45183e-59	-0.61503	0.818	0.98	5.00076e-55
TCL1B	3.16983e-59	-1.13296	0.774	0.982	6.46519e-55
HDAC2	3.18948e-59	0.526359	1	0.995	6.50527e-55
LTBP1	5.03689e-59	0.308074	0.743	0.172	1.02732e-54
ZNF516	6.39774e-59	0.476742	0.942	0.513	1.30488e-54
MARCH10*	7.43715e-59	0.129127	0.606	0.043	1.51688e-54
POLR2D	8.07725e-59	-0.483328	0.753	0.98	1.64744e-54
RPS18	8.11613e-59	-0.589957	1	1	1.65537e-54
PSMD14	9.1452e-59	0.584994	0.99	0.985	1.86526e-54
MEG3	1.05015e-58	-1.07185	0.87	0.987	2.14188e-54
HOXB-AS3	1.09928e-58	0.352817	0.62	0.063	2.24208e-54
SEPT7*	1.15466e-58	0.56521	1	0.992	2.35504e-54
TMEM33	1.25444e-58	-0.448105	0.685	0.975	2.55857e-54
OR7E156P	1.34871e-58	-0.320851	0.192	0.78	2.75082e-54
FAM124B	1.39964e-58	-0.3118	0.161	0.783	2.8547e-54
CCPG1	1.41519e-58	-0.48301	0.349	0.881	2.88641e-54
HSF2BP	1.44707e-58	0.415582	0.815	0.268	2.95143e-54
RPL37	1.70503e-58	-0.76879	1	1	3.47758e-54
FKBP8	1.74821e-58	0.352349	0.983	0.793	3.56565e-54
WDR45B	1.79838e-58	0.641818	0.997	0.987	3.66798e-54
LOC101928226	1.90916e-58	0.271898	0.616	0.061	3.89391e-54
BIRC2	2.13512e-58	0.524431	0.99	0.952	4.35479e-54
MESDC2	2.23518e-58	-0.628763	0.938	0.985	4.55888e-54
LINC00504	2.35424e-58	0.497355	0.997	0.972	4.8017e-54
NFIC	2.3845e-58	0.635228	0.928	0.508	4.86343e-54
KLF10	3.24917e-58	0.529184	0.976	0.806	6.62701e-54
IRGM	3.3634e-58	0.302322	0.586	0.043	6.85999e-54
TPM1	3.63325e-58	-0.750626	0.925	0.985	7.41037e-54
NBPF10	4.19077e-58	0.291737	0.88	0.449	8.54749e-54
MCRS1	5.82419e-58	0.621629	0.973	0.957	1.1879e-53
YY2	6.23683e-58	0.384652	0.815	0.27	1.27206e-53
TSPAN3	6.67161e-58	0.574829	1	0.96	1.36074e-53
LY6H	6.87344e-58	0.338468	0.723	0.174	1.40191e-53
DYNC1I2	6.93573e-58	0.570516	0.99	0.985	1.41461e-53
CLDN6	7.37366e-58	-0.127615	0.051	0.672	1.50393e-53
ECHDC1	9.70793e-58	0.575413	0.911	0.591	1.98003e-53
TMEM258	1.22428e-57	-0.520227	1	0.992	2.49704e-53
VSIG10	1.29336e-57	-0.305424	0.315	0.861	2.63794e-53
CBR1	1.37614e-57	0.518298	0.86	0.414	2.80678e-53
CLOCK	1.43477e-57	0.700954	0.983	0.912	2.92636e-53
GNG12	1.44043e-57	0.674396	0.973	0.785	2.9379e-53
NFKB1	1.78409e-57	0.312019	0.695	0.136	3.63884e-53
HSP90B1	1.84047e-57	-0.715537	0.976	0.992	3.75383e-53
TFDP2	1.99174e-57	0.614542	0.993	0.944	4.06235e-53
LOC100130700	2.52472e-57	0.388269	0.651	0.093	5.14941e-53
SLC41A3	2.97055e-57	0.569433	0.952	0.742	6.05873e-53
MTHFD1	3.72768e-57	-0.564672	0.784	0.977	7.60298e-53
LOXL2	3.92979e-57	-0.505015	0.589	0.967	8.0152e-53
CYP4X1	6.29264e-57	0.348427	0.753	0.192	1.28345e-52
CTCFL	6.30389e-57	0.366034	0.678	0.129	1.28574e-52
LYPLA1	6.4345e-57	0.561381	1	0.997	1.31238e-52
PDCL3	7.89227e-57	0.589488	1	0.982	1.60971e-52
EYA2	8.9535e-57	0.246031	0.623	0.071	1.82616e-52
DES	1.07044e-56	0.249269	0.634	0.091	2.18326e-52
ISL1	1.3784e-56	0.392242	0.76	0.22	2.81138e-52
SH2D4A	1.4267e-56	0.470561	0.685	0.134	2.90989e-52
ASRGL1	1.46489e-56	-0.679203	0.935	0.985	2.98779e-52
SUCLA2	1.55897e-56	-0.620828	0.791	0.972	3.17967e-52
MPP1	1.59279e-56	0.340868	0.736	0.192	3.24865e-52
LOC643201	1.78183e-56	0.250879	0.61	0.068	3.63422e-52
WDR83OS	1.96328e-56	-0.645828	0.911	0.992	4.0043e-52
TUFT1	2.03093e-56	-0.440273	0.719	0.97	4.14229e-52
NAP1L4	3.10716e-56	0.579624	0.997	0.985	6.33736e-52
FBXW7	3.54137e-56	0.623724	0.979	0.742	7.22298e-52
RYR2	3.8174e-56	0.343762	0.664	0.114	7.78597e-52
CDC42EP4	4.40424e-56	-0.387902	0.322	0.866	8.98289e-52
ARHGAP20	5.35235e-56	0.296339	0.627	0.081	1.09167e-51
USP2	5.46208e-56	0.293853	0.716	0.144	1.11405e-51
LPPR5	5.63586e-56	0.248497	0.548	0.028	1.14949e-51
VKORC1	6.13737e-56	-0.655328	0.685	0.965	1.25178e-51
BOK	6.61456e-56	0.296781	0.716	0.179	1.34911e-51
FBXO25	7.10055e-56	0.652291	0.897	0.47	1.44823e-51
RPS20	7.7163e-56	-0.434369	1	1	1.57382e-51
UTS2B	9.93253e-56	0.424555	0.671	0.134	2.02584e-51
PLEKHB2	1.135e-55	-0.592075	0.983	0.99	2.31494e-51
TSC22D1	1.17517e-55	0.654822	0.949	0.788	2.39687e-51
VCX2	1.34339e-55	0.167805	0.565	0.04	2.73998e-51
RASSF2	1.44239e-55	-0.296686	0.223	0.788	2.94189e-51
YWHAQ	1.48623e-55	-0.484928	0.993	1	3.03131e-51
CIRH1A	1.63884e-55	0.50232	0.993	0.987	3.34257e-51
PRKAR1A	1.67437e-55	0.519742	0.997	0.987	3.41505e-51
RPS25	1.72646e-55	-0.498246	0.997	0.992	3.52128e-51
FOXR1	1.83668e-55	0.531193	0.839	0.396	3.7461e-51
RPL13	2.15797e-55	-0.577568	1	1	4.4014e-51
PPP1R3B	2.34137e-55	-0.480398	0.408	0.899	4.77545e-51
CCDC122	2.43737e-55	0.294659	0.853	0.407	4.97127e-51
LOC642929	2.87858e-55	0.0983379	0.527	0.018	5.87115e-51
FSTL1	2.88569e-55	-0.577849	0.76	0.98	5.88566e-51
BFSP1	2.98182e-55	0.523976	0.89	0.465	6.08171e-51
CNPY3	3.01396e-55	-0.594803	0.695	0.967	6.14728e-51
GOLIM4	3.20164e-55	0.694113	0.983	0.871	6.53006e-51
SUMF1	3.52168e-55	-0.406205	0.524	0.922	7.18281e-51
C5orf47	3.81457e-55	0.558549	0.925	0.548	7.7802e-51
TRPS1	4.14001e-55	0.265018	0.654	0.096	8.44396e-51
PHB	4.14448e-55	-0.579962	0.986	0.99	8.45309e-51
P4HB	4.43637e-55	-0.59554	0.955	0.987	9.04842e-51
EFNA1	4.63469e-55	0.566414	0.815	0.328	9.45292e-51
PDCD4	5.60104e-55	0.591888	0.986	0.957	1.14239e-50
PLK2	6.3535e-55	0.326316	0.678	0.141	1.29586e-50
NRAP	7.64554e-55	0.241575	0.503	0.005	1.55938e-50
ABHD10	7.94089e-55	0.508508	0.986	0.975	1.61962e-50
GPX1	8.70742e-55	-0.561651	1	0.992	1.77597e-50
PODXL	8.8875e-55	-0.475817	0.377	0.891	1.8127e-50
WASF3	9.18374e-55	0.431153	0.842	0.348	1.87312e-50
SIGIRR	9.93712e-55	0.655086	0.986	0.886	2.02678e-50
PAQR3	1.00355e-54	0.415347	0.949	0.677	2.04684e-50
RAP1GDS1	1.26735e-54	0.553147	0.976	0.889	2.5849e-50
LEF1	1.41706e-54	0.216164	0.562	0.04	2.89023e-50
DDIT4	1.42895e-54	-0.827441	0.89	0.985	2.91449e-50
RBM8A	1.57804e-54	-0.563592	0.997	0.995	3.21856e-50
SRSF10	1.85838e-54	-0.552128	0.997	0.99	3.79036e-50
KLC1	2.0053e-54	0.600924	0.962	0.846	4.09001e-50
TAF11	2.13373e-54	-0.485205	0.497	0.949	4.35195e-50
COX7A2	2.13613e-54	-0.569869	1	0.995	4.35684e-50
PIGH	2.36148e-54	0.570565	0.969	0.841	4.81648e-50
NR3C1	2.38698e-54	0.625023	0.928	0.583	4.86849e-50
SPTSSA	2.48553e-54	-0.535653	0.568	0.937	5.06949e-50
CALR	2.64681e-54	-0.663269	0.942	0.99	5.39844e-50
COA3	2.81661e-54	-0.545526	0.726	0.977	5.74476e-50
SLC29A1	2.93167e-54	-0.561735	0.842	0.98	5.97944e-50
USO1	3.02992e-54	0.555694	0.993	0.967	6.17983e-50
ZBTB18	3.88821e-54	0.308642	0.757	0.207	7.93038e-50
CTSF	4.62933e-54	0.402571	0.805	0.326	9.44198e-50
AGGF1	5.36997e-54	0.613805	0.993	0.919	1.09526e-49
ALKBH5	7.75992e-54	0.696581	0.993	0.962	1.58271e-49
CKS2	8.25624e-54	0.69859	1	1	1.68394e-49
LDHB	8.92807e-54	-0.602112	1	0.997	1.82097e-49
RDX	9.77074e-54	0.529592	1	0.987	1.99284e-49
NAALAD2	1.06527e-53	0.384845	0.808	0.306	2.17272e-49
RPL34	1.10863e-53	-0.627128	1	1	2.26116e-49
RAB3B	1.13023e-53	-0.564864	0.781	0.97	2.30522e-49
MRPL20	1.2365e-53	-0.469637	0.928	0.982	2.52196e-49
SHD	1.86671e-53	-0.512391	0.387	0.896	3.80734e-49
MCTS1	2.01021e-53	-0.581014	0.788	0.98	4.10003e-49
HOXC10	2.17907e-53	0.220911	0.613	0.076	4.44443e-49
APBA2	2.1939e-53	0.274402	0.767	0.217	4.47467e-49
NDUFAF3	2.64943e-53	-0.636761	0.664	0.972	5.40378e-49
ATP6AP2	3.34331e-53	-0.610024	0.795	0.977	6.81901e-49
CSNK1G3	3.68624e-53	0.513048	0.952	0.717	7.51846e-49
OSR2	4.03063e-53	0.282228	0.634	0.111	8.22086e-49
B2M	4.3731e-53	0.725653	0.932	0.77	8.91937e-49
FBRS	4.41717e-53	0.477454	0.818	0.366	9.00927e-49
NR2F1	4.74303e-53	0.314839	0.531	0.03	9.67388e-49
RGMA	4.80111e-53	0.500319	0.938	0.583	9.79234e-49
FAR2P1	5.57157e-53	0.270931	0.661	0.131	1.13638e-48
FAM195B	5.68901e-53	0.580051	1	0.982	1.16033e-48
MYT1L	5.85973e-53	0.290303	0.613	0.078	1.19515e-48
NRK	6.23555e-53	-0.571448	0.507	0.919	1.2718e-48
PCBD2	6.55055e-53	-0.371014	0.312	0.879	1.33605e-48
PITRM1	6.63486e-53	0.444911	0.932	0.687	1.35325e-48
FUCA1	7.11733e-53	-0.422944	0.329	0.846	1.45165e-48
UBC	7.37584e-53	0.482933	0.997	0.992	1.50438e-48
NANOS2	7.54392e-53	0.379966	0.664	0.144	1.53866e-48
MAT2B	8.96085e-53	0.562954	0.99	0.962	1.82766e-48
TCF3	9.05101e-53	0.73745	0.993	0.922	1.84604e-48
ANXA2	9.06723e-53	0.753753	0.945	0.639	1.84935e-48
CRYBG3	1.02104e-52	0.347371	0.627	0.093	2.08251e-48
TP53TG3D	1.1764e-52	0.34971	0.767	0.26	2.39938e-48
C11orf31	1.33408e-52	-0.583153	0.993	0.99	2.72099e-48
RPL37A	1.53888e-52	-0.534049	1	1	3.13869e-48
TTC3	1.5412e-52	0.603997	0.997	0.962	3.14343e-48
ABCG2	1.71013e-52	0.261289	0.61	0.096	3.48797e-48
RFPL3	1.86583e-52	0.229151	0.51	0.02	3.80556e-48
GBP5	1.89061e-52	0.233762	0.531	0.033	3.85608e-48
GATA2	2.19306e-52	0.236849	0.51	0.02	4.47296e-48
PENK	2.25771e-52	0.368629	0.692	0.184	4.60483e-48
SPRY2	2.77276e-52	0.193362	0.596	0.073	5.65532e-48
SIAH2	2.78894e-52	0.285543	0.592	0.081	5.68831e-48
TJP1	3.04667e-52	0.657968	0.99	0.874	6.21398e-48
TAF7L	3.33662e-52	0.291711	0.534	0.035	6.80537e-48
MAGEB6	3.44273e-52	0.203714	0.534	0.035	7.02179e-48
PLEKHA3	3.78498e-52	0.503555	0.853	0.399	7.71984e-48
SHC4	4.71841e-52	0.24716	0.565	0.056	9.62366e-48
VAV3	5.3875e-52	0.280095	0.582	0.071	1.09883e-47
AK9	5.70667e-52	0.528564	0.815	0.326	1.16393e-47
RBM44	7.9244e-52	0.249721	0.709	0.159	1.61626e-47
ALPL	8.06217e-52	-0.619124	0.914	0.99	1.64436e-47
RPL10L	8.4573e-52	0.392897	0.647	0.124	1.72495e-47
POLR3K	9.3203e-52	-0.510772	0.514	0.924	1.90097e-47
KCNAB1	9.77275e-52	0.21995	0.647	0.119	1.99325e-47
SGCG	9.8189e-52	0.276893	0.661	0.124	2.00266e-47
EFNA5	9.84953e-52	0.162839	0.545	0.043	2.00891e-47
ADAD1	1.25934e-51	0.375573	0.729	0.222	2.56854e-47
C6orf62	1.28037e-51	0.569503	0.993	0.985	2.61143e-47
NXT2	1.32056e-51	0.564411	0.966	0.821	2.69342e-47
DPEP3	1.44721e-51	0.268905	0.699	0.169	2.95174e-47
MRPS16	1.52136e-51	-0.580365	0.877	0.982	3.10296e-47
ZC3H14	1.66364e-51	0.490926	0.997	0.977	3.39317e-47
PLTP	1.70295e-51	-0.306087	0.209	0.778	3.47333e-47
DPPA4	1.78492e-51	-0.647996	0.863	0.98	3.64052e-47
PSAP	1.99129e-51	-0.519392	1	0.995	4.06143e-47
MRPS6	2.40816e-51	0.573328	0.997	0.967	4.91168e-47
SHPK	2.43296e-51	-0.196047	0.103	0.659	4.96227e-47
MED19	2.65981e-51	0.588767	0.983	0.972	5.42495e-47
SKP1	2.79994e-51	0.421161	1	1	5.71076e-47
TRMT112	2.84134e-51	0.598147	0.997	0.997	5.7952e-47
WNT2B	3.06139e-51	-0.375103	0.411	0.899	6.24402e-47
DBX2	3.14914e-51	0.278486	0.545	0.048	6.42298e-47
ZNF236	3.44494e-51	0.623627	0.959	0.717	7.0263e-47
OTUB1	3.82086e-51	0.512047	0.993	0.987	7.79303e-47
DENND1B	3.9176e-51	0.306296	0.678	0.154	7.99034e-47
ANXA3	4.06303e-51	-0.527203	0.339	0.856	8.28695e-47
FNDC5	6.14103e-51	-0.409501	0.212	0.785	1.25252e-46
CFAP97	6.25159e-51	0.625218	0.973	0.811	1.27507e-46
PRELP	6.42702e-51	-0.473055	0.277	0.765	1.31086e-46
DNAH12	6.87015e-51	0.248633	0.524	0.033	1.40124e-46
PNP	6.99008e-51	-0.40911	0.315	0.828	1.4257e-46
FES	7.1645e-51	-0.340904	0.26	0.818	1.46127e-46
SLCO1B3	8.24558e-51	0.232678	0.517	0.028	1.68177e-46
SHOX2	9.21403e-51	0.344715	0.551	0.051	1.87929e-46
TRANK1	1.00511e-50	-0.290633	0.243	0.795	2.05003e-46
ALDH7A1	1.08973e-50	-0.465631	0.75	0.975	2.22261e-46
FBXO47	1.10452e-50	0.273304	0.603	0.091	2.25279e-46
RASGEF1B	1.22906e-50	0.18294	0.572	0.071	2.50679e-46
ATRAID	1.28962e-50	-0.555073	0.805	0.982	2.63032e-46
HSPH1	1.3125e-50	0.603422	1	0.992	2.67698e-46
SERPINH1	1.44259e-50	-0.525284	0.808	0.972	2.9423e-46
KDELR2	1.66593e-50	-0.556814	0.921	0.982	3.39784e-46
PMF1	1.74875e-50	-0.534747	0.829	0.975	3.56674e-46
MYL12B	2.09183e-50	0.502233	1	0.995	4.26649e-46
ZNF521	2.69387e-50	0.192405	0.551	0.048	5.49442e-46
PACS2	2.78837e-50	0.352988	0.815	0.371	5.68716e-46
DUSP22	2.8484e-50	0.741051	0.973	0.876	5.80959e-46
SEMA3C	2.88025e-50	0.190253	0.527	0.038	5.87456e-46
STIP1	2.93093e-50	0.527443	1	0.987	5.97792e-46
PSME2	3.43242e-50	-0.374539	0.647	0.949	7.00076e-46
MYO1C	3.48801e-50	-0.3416	0.295	0.854	7.11414e-46
TSPAN33	3.63724e-50	0.279912	0.716	0.179	7.41852e-46
EPN2	3.90206e-50	0.675916	0.979	0.899	7.95865e-46
HOXD1	4.03359e-50	0.278364	0.558	0.058	8.22692e-46
MRPL17	4.28401e-50	-0.583597	0.75	0.962	8.73767e-46
HDHD1	4.41351e-50	-0.399034	0.483	0.904	9.00179e-46
PRAME	4.80058e-50	0.804808	0.993	0.894	9.79125e-46
TPTE	4.86172e-50	0.472294	0.969	0.833	9.91596e-46
ID2-AS1	5.82192e-50	0.255447	0.534	0.048	1.18744e-45
HEY2	6.66899e-50	0.411325	0.795	0.313	1.36021e-45
CAP1	6.83119e-50	-0.515663	0.976	0.985	1.39329e-45
GBP2	6.86634e-50	0.386321	0.699	0.192	1.40046e-45
PGM5P2	7.33099e-50	0.102364	0.87	0.48	1.49523e-45
RPL7L1	9.30267e-50	-0.550101	0.702	0.972	1.89737e-45
SERF2	1.00145e-49	-0.504316	1	1	2.04255e-45
ZNF592	1.02819e-49	0.417926	0.849	0.409	2.09709e-45
DGUOK	1.09208e-49	0.492855	1	0.987	2.22741e-45
NUDT14	1.17621e-49	0.482163	0.846	0.412	2.399e-45
AP1G2	1.23446e-49	-0.236993	0.298	0.836	2.51781e-45
SF3B3	1.26795e-49	-0.502969	0.832	0.972	2.58611e-45
CERS5	1.27237e-49	-0.368374	0.545	0.965	2.59512e-45
ZFAND2A	1.40969e-49	0.619079	0.952	0.838	2.8752e-45
DNAH3	1.4149e-49	0.239406	0.592	0.083	2.88583e-45
SERTAD4-AS1	1.42631e-49	0.258047	0.599	0.093	2.90911e-45
KLF6	1.55766e-49	0.672455	0.863	0.465	3.177e-45
BCKDK	1.63087e-49	-0.466364	0.503	0.944	3.32632e-45
RPS18P9	1.75019e-49	-0.294137	0.955	0.99	3.56968e-45
CRIP1	1.9785e-49	-0.747275	0.575	0.939	4.03535e-45
RFPL4B	2.04e-49	0.265073	0.596	0.091	4.16078e-45
CPNE5	2.11942e-49	0.176669	0.558	0.068	4.32278e-45
FBLN1	2.26592e-49	-0.576424	0.887	0.985	4.62157e-45
GNG4	2.45078e-49	0.305327	0.592	0.096	4.99861e-45
SKA2	2.56997e-49	-0.518335	0.733	0.97	5.24171e-45
RPL19	2.70024e-49	-0.408661	1	1	5.5074e-45
UQCR11	3.01977e-49	-0.637176	0.976	0.992	6.15912e-45
VRTN	3.73836e-49	-0.307835	0.182	0.755	7.62477e-45
EIF2S3	3.92577e-49	-0.440216	0.729	0.965	8.007e-45
TXNIP	4.18461e-49	0.76491	0.993	0.861	8.53494e-45
TMCO1	4.33826e-49	0.567096	0.966	0.654	8.84831e-45
NFE2L3	5.0004e-49	-0.350549	0.243	0.793	1.01988e-44
BLVRA	5.23795e-49	0.545299	0.921	0.654	1.06833e-44
CCDC178	5.28508e-49	0.261253	0.493	0.023	1.07795e-44
GNAS	5.43843e-49	0.563401	0.997	0.806	1.10922e-44
TPI1	5.69782e-49	-0.564986	1	0.997	1.16213e-44
MORC2	5.7451e-49	0.299428	0.764	0.258	1.17177e-44
EPB41L2	7.59244e-49	-0.729651	0.938	0.982	1.54855e-44
BPHL	7.89825e-49	-0.363719	0.452	0.909	1.61093e-44
LINC01193	7.92432e-49	0.180803	0.486	0.02	1.61624e-44
NDUFB1	8.5627e-49	-0.522553	0.911	0.985	1.74645e-44
THBS4	1.03736e-48	0.105799	0.486	0.02	2.1158e-44
PKN1	1.07107e-48	0.414087	0.945	0.692	2.18455e-44
HUS1	1.08579e-48	-0.455063	0.582	0.932	2.21457e-44
ZNF410	1.09607e-48	0.446917	0.99	0.864	2.23554e-44
SAGE1	1.14227e-48	0.23753	0.719	0.205	2.32977e-44
AZIN1	1.14935e-48	-0.508745	0.89	0.982	2.34421e-44
C20orf96	1.19208e-48	0.267181	0.86	0.439	2.43137e-44
CPA2	1.43319e-48	0.265273	0.599	0.101	2.92314e-44
ADD2	1.66464e-48	-0.360081	0.336	0.851	3.3952e-44
TAF4B	1.69667e-48	0.46318	0.908	0.571	3.46052e-44
TMEM99	1.79039e-48	0.677035	0.904	0.667	3.65167e-44
COG6	1.93117e-48	0.432599	0.955	0.818	3.93882e-44
SMC3	2.51778e-48	0.462831	1	0.992	5.13526e-44
CDKL3	2.65391e-48	0.456394	0.777	0.311	5.41292e-44
ZNF280B	2.71885e-48	0.652114	0.969	0.702	5.54536e-44
RPL39	2.85379e-48	-0.581734	1	0.997	5.82059e-44
EMG1	2.88826e-48	-0.557463	0.911	0.985	5.8909e-44
PPP6R1	2.88982e-48	0.629249	0.925	0.702	5.89409e-44
MAGEA11	3.1066e-48	0.262291	0.555	0.063	6.33621e-44
HILPDA	3.53222e-48	-0.610609	0.664	0.937	7.20432e-44
SNAPC2	3.63591e-48	0.608973	0.969	0.864	7.41581e-44
CTSA	3.86282e-48	-0.259631	0.479	0.889	7.87861e-44
DNAJC9	3.89272e-48	-0.592744	0.897	0.977	7.9396e-44
COL4A1	3.89514e-48	-0.494495	0.627	0.955	7.94452e-44
FLVCR2	4.82354e-48	-0.218507	0.158	0.725	9.83809e-44
SSX2IP	4.82354e-48	0.540606	0.945	0.737	9.8381e-44
POMC	5.27198e-48	0.433575	0.723	0.255	1.07527e-43
TFAP2A	6.09099e-48	0.289799	0.788	0.321	1.24232e-43
KLRG2	6.54217e-48	-0.218102	0.092	0.639	1.33434e-43
ZFR2	6.74247e-48	0.430369	0.818	0.356	1.37519e-43
THYN1	6.76453e-48	0.567634	0.997	0.975	1.37969e-43
CAMK2B	7.214e-48	0.310547	0.51	0.04	1.47137e-43
ARHGAP39	7.31782e-48	0.31384	0.613	0.116	1.49254e-43
ADTRP	8.16119e-48	-0.237408	0.192	0.755	1.66456e-43
ADA	8.38993e-48	0.337782	0.736	0.25	1.71121e-43
RGS2	8.8024e-48	0.569151	0.914	0.712	1.79534e-43
TMEM14B	9.44916e-48	-0.508018	0.973	0.992	1.92725e-43
RASL11B	1.00278e-47	0.3982	0.805	0.389	2.04527e-43
CHD5	1.04163e-47	0.268502	0.555	0.071	2.1245e-43
RPS16	1.0586e-47	-0.465124	1	1	2.15913e-43
IMPDH1	1.07784e-47	0.459603	0.88	0.545	2.19836e-43
FBXO4	1.11536e-47	0.264608	0.603	0.116	2.27489e-43
LTBP3	1.24296e-47	0.338914	0.623	0.131	2.53513e-43
PRKCDBP	1.4213e-47	0.360579	0.623	0.141	2.89887e-43
AUP1	1.44035e-47	-0.501674	0.836	0.987	2.93774e-43
RASEF	1.53262e-47	0.364968	0.757	0.25	3.12593e-43
DMD	1.83382e-47	-0.745051	0.856	0.957	3.74025e-43
KYNU	2.01162e-47	0.250914	0.572	0.081	4.1029e-43
LOC101927418	2.07087e-47	0.170204	0.503	0.038	4.22375e-43
DYRK4	2.28134e-47	0.571469	0.966	0.894	4.65303e-43
MRPL18	2.49077e-47	-0.603402	0.938	0.995	5.08017e-43
ANP32A	2.79343e-47	-0.442894	0.791	0.977	5.69748e-43
TIMM17B	3.13341e-47	-0.574341	0.918	0.982	6.39091e-43
SLC35F2	3.16148e-47	0.369204	0.846	0.419	6.44816e-43
FLNA	3.20754e-47	-0.557294	0.719	0.965	6.54209e-43
MKNK2	3.59614e-47	0.383426	0.791	0.321	7.33469e-43
USP28	3.67228e-47	-0.387483	0.664	0.952	7.48999e-43
MED10	3.72082e-47	0.54	0.983	0.843	7.58899e-43
RFC2	3.96335e-47	-0.49102	0.723	0.965	8.08365e-43
PSMA2	5.8211e-47	-0.470167	0.997	0.997	1.18727e-42
ABCC9	6.8197e-47	0.310995	0.99	0.965	1.39095e-42
FBL	6.82662e-47	-0.521291	0.973	0.99	1.39236e-42
TRIM29	6.95356e-47	0.208159	0.483	0.028	1.41825e-42
SMEK3P	7.04891e-47	0.175292	0.483	0.025	1.4377e-42
PRDX4	7.57634e-47	-0.558175	0.99	0.992	1.54527e-42
RAPGEF4	7.68865e-47	0.198323	0.562	0.073	1.56818e-42
APPBP2	7.77571e-47	0.543062	0.986	0.838	1.58593e-42
IMPACT	7.82755e-47	0.570879	0.986	0.932	1.59651e-42
AGBL5	8.24482e-47	0.328026	0.897	0.528	1.68161e-42
TWIST1	8.37456e-47	0.355031	0.757	0.283	1.70808e-42
GATC	8.69012e-47	-0.220344	0.188	0.727	1.77244e-42
MDM2	9.14886e-47	-0.420655	0.705	0.965	1.866e-42
ERGIC3	9.29308e-47	-0.537986	0.979	0.99	1.89542e-42
PCED1B	1.10025e-46	-0.251993	0.25	0.775	2.24407e-42
ATP6V1C1	1.12067e-46	0.473644	0.986	0.955	2.28572e-42
RNF138	1.13051e-46	0.50269	0.993	0.982	2.30578e-42
NEDD4L	1.31634e-46	0.500792	0.918	0.593	2.6848e-42
SPCS1	1.3674e-46	0.545187	0.997	0.985	2.78895e-42
NAB1	1.46072e-46	0.477713	0.932	0.677	2.97929e-42
REEP2	1.50418e-46	0.237046	0.613	0.129	3.06793e-42
KAT6B	1.78348e-46	0.557878	0.976	0.886	3.63758e-42
EGFL7	1.83969e-46	0.596128	0.99	0.904	3.75224e-42
RNASEH2A	2.23884e-46	-0.518922	0.658	0.967	4.56634e-42
CACNB4	2.32269e-46	0.226537	0.551	0.073	4.73736e-42
RBFA	2.53544e-46	-0.357444	0.356	0.876	5.17129e-42
EXOSC5	2.61959e-46	-0.544085	0.709	0.957	5.34291e-42
PSMB5	2.9561e-46	-0.496256	0.955	0.987	6.02927e-42
MB21D2	3.28851e-46	0.374189	0.812	0.399	6.70724e-42
GPS2	3.45103e-46	0.526017	0.997	0.985	7.03873e-42
LPPR1	3.61528e-46	0.181523	0.524	0.051	7.37373e-42
ACRC	3.62911e-46	0.212125	0.747	0.232	7.40193e-42
VWF	4.43672e-46	0.249302	0.562	0.086	9.04914e-42
RSL24D1	4.53225e-46	0.481729	0.993	0.992	9.24397e-42
STRN4	5.59793e-46	0.582688	0.986	0.864	1.14175e-41
LCA5	5.71534e-46	0.486753	0.839	0.449	1.1657e-41
EVI5	6.83346e-46	0.51264	0.962	0.73	1.39375e-41
A4GALT	7.31684e-46	-0.183653	0.147	0.677	1.49234e-41
ILK	7.51385e-46	-0.334332	0.517	0.917	1.53252e-41
LAPTM4B	7.68433e-46	-0.545154	0.928	0.99	1.5673e-41
DDX11L5	7.91508e-46	0.104861	0.521	0.056	1.61436e-41
FAM188A	8.00992e-46	0.465019	0.911	0.667	1.6337e-41
LANCL1	9.19485e-46	0.459908	0.983	0.947	1.87538e-41
RPS28	9.27082e-46	-0.517623	1	1	1.89088e-41
WBSCR27	9.36798e-46	-0.251441	0.123	0.649	1.91069e-41
LSM6	9.37309e-46	0.575223	0.997	0.985	1.91174e-41
USMG5	9.57889e-46	-0.603811	0.979	0.985	1.95371e-41
COL22A1	9.93399e-46	-0.294163	0.199	0.72	2.02614e-41
MYBL2	1.00502e-45	-0.64886	0.815	0.972	2.04985e-41
SSBP2	1.09669e-45	0.479157	0.959	0.859	2.23681e-41
MRS2	1.10612e-45	-0.427283	0.771	0.96	2.25605e-41
STK32B	1.11775e-45	0.271233	0.661	0.172	2.27977e-41
CHMP2B	1.1365e-45	0.60552	0.979	0.929	2.31801e-41
MAN1A2	1.28868e-45	0.742705	0.932	0.616	2.6284e-41
POTEF	1.33993e-45	0.128976	0.524	0.051	2.73292e-41
RAB41	1.38285e-45	0.274992	0.531	0.066	2.82047e-41
EPB41L1	1.45192e-45	0.233238	0.695	0.199	2.96133e-41
L3MBTL2	1.58442e-45	-0.435139	0.723	0.962	3.23158e-41
FARSB	1.70458e-45	-0.490608	0.887	0.98	3.47666e-41
PRKD1	1.80677e-45	0.152335	0.524	0.056	3.68508e-41
EPB41L5	1.82956e-45	0.511895	0.997	0.98	3.73156e-41
KIFAP3	1.92371e-45	0.521339	0.983	0.962	3.92361e-41
FAM213A	1.92498e-45	-0.532705	0.836	0.98	3.92619e-41
CLGN	2.32835e-45	0.269363	0.473	0.028	4.7489e-41
ESRP1	2.60213e-45	-0.350923	0.421	0.866	5.3073e-41
ZNF25	2.82241e-45	0.246736	0.702	0.197	5.7566e-41
CMTM7	3.23877e-45	0.421647	0.818	0.407	6.60579e-41
RPSAP9	3.24551e-45	-0.278994	0.979	0.992	6.61954e-41
FAM63B	3.56542e-45	-0.483929	0.664	0.957	7.27203e-41
MAP7D2	4.00858e-45	0.552343	0.997	0.967	8.17591e-41
DUSP10	4.09578e-45	0.238754	0.634	0.144	8.35375e-41
LINC01447	4.27272e-45	0.208053	0.503	0.048	8.71464e-41
DBI	4.40084e-45	-0.517276	0.466	0.896	8.97594e-41
LMF1	4.58986e-45	0.324192	0.675	0.199	9.36149e-41
PCM1	5.12116e-45	0.539561	0.993	0.977	1.04451e-40
ZFAND3	5.26165e-45	0.522821	0.928	0.705	1.07317e-40
ABCB8	5.55168e-45	-0.231726	0.356	0.848	1.13232e-40
NDUFB3	5.91804e-45	-0.58531	0.955	0.992	1.20704e-40
AKAP1	6.63797e-45	-0.362673	0.377	0.859	1.35388e-40
JMJD1C	6.97945e-45	0.561126	0.997	0.967	1.42353e-40
SUPT5H	6.99727e-45	0.637538	0.983	0.975	1.42716e-40
GNB2L1	7.1991e-45	-0.432287	1	1	1.46833e-40
GEMIN6	7.71679e-45	-0.317415	0.26	0.808	1.57392e-40
SRP54	7.98794e-45	0.463092	0.993	0.985	1.62922e-40
RPS6	7.98917e-45	-0.448529	1	1	1.62947e-40
NEIL2	8.74612e-45	0.454323	0.99	0.942	1.78386e-40
ARPC3	9.21181e-45	-0.492028	0.997	0.995	1.87884e-40
ARF1	9.51916e-45	-0.448258	0.99	0.995	1.94153e-40
TTLL1	9.53924e-45	0.25136	0.853	0.422	1.94562e-40
FMN1	1.02562e-44	0.349634	0.805	0.328	2.09186e-40
COL9A1	1.06557e-44	0.334831	0.527	0.066	2.17333e-40
USP9X	1.08484e-44	0.588204	1	0.967	2.21265e-40
MLH1	1.31264e-44	0.475219	0.973	0.876	2.67726e-40
MED13L	1.31803e-44	0.488396	0.842	0.467	2.68826e-40
ETV6	1.35618e-44	0.222515	0.634	0.154	2.76606e-40
NOTUM	1.4608e-44	0.244008	0.466	0.028	2.97945e-40
ZNF593	1.4756e-44	-0.53248	0.753	0.97	3.00963e-40
TMEM205	1.62265e-44	-0.46439	0.579	0.937	3.30957e-40
NBPF8	1.90966e-44	0.0811575	0.86	0.472	3.89494e-40
ABCC1	2.01174e-44	0.378561	0.856	0.485	4.10315e-40
TDRD5	2.16699e-44	0.35009	0.777	0.285	4.4198e-40
SMC1B	2.21719e-44	0.494557	0.928	0.553	4.52219e-40
CCT3	2.24427e-44	-0.41055	1	0.997	4.57742e-40
PGF	2.39237e-44	0.279568	0.671	0.194	4.87948e-40
GGCT	2.4745e-44	-0.436703	0.476	0.904	5.04699e-40
CAPG	2.73673e-44	-0.508578	0.764	0.965	5.58183e-40
LINC00624	3.02884e-44	0.227681	0.586	0.109	6.17762e-40
ARRB1	3.1659e-44	-0.237559	0.195	0.712	6.45717e-40
HOXC8	3.20246e-44	0.223262	0.435	0.013	6.53174e-40
MLLT3	3.23756e-44	0.447809	0.884	0.576	6.60332e-40
RBM27	3.28083e-44	0.567946	0.983	0.914	6.69159e-40
NRD1	3.50246e-44	-0.458466	0.853	0.977	7.14362e-40
PARVB	3.5516e-44	0.0802006	0.527	0.063	7.24385e-40
ISG15	3.67628e-44	0.379576	0.678	0.212	7.49813e-40
PPFIA1	3.83857e-44	0.543234	0.945	0.745	7.82914e-40
DUSP5	3.92964e-44	0.592779	0.952	0.715	8.0149e-40
KCTD13	4.14732e-44	0.370936	0.884	0.563	8.45887e-40
PPP1R36	4.42978e-44	0.271492	0.524	0.071	9.03497e-40
CHEK2P2	4.64856e-44	0.191641	0.901	0.538	9.48121e-40
STK4-AS1	4.6576e-44	0.312473	0.651	0.174	9.49964e-40
AP2M1	4.96576e-44	-0.443908	0.993	0.992	1.01282e-39
CCDC186	4.99707e-44	0.584698	0.949	0.76	1.0192e-39
KIAA2012	5.23481e-44	0.197464	0.479	0.033	1.06769e-39
PAPD7	5.35109e-44	0.432314	0.832	0.396	1.09141e-39
FAM195A	5.88325e-44	0.490691	0.87	0.538	1.19995e-39
NRBF2	6.02558e-44	0.570716	0.979	0.927	1.22898e-39
C19orf38	6.05339e-44	0.271975	0.589	0.124	1.23465e-39
IFT88	6.3576e-44	0.492254	0.945	0.73	1.2967e-39
FBLIM1	7.51188e-44	-0.282233	0.267	0.778	1.53212e-39
MYBPC1	7.61881e-44	0.181213	0.445	0.02	1.55393e-39
PASD1	7.77804e-44	0.257254	0.64	0.157	1.58641e-39
TIMM50	8.01138e-44	-0.50114	0.904	0.99	1.634e-39
DACH1	8.55898e-44	0.275415	0.575	0.109	1.74569e-39
HAGH	8.59923e-44	0.499421	0.945	0.816	1.7539e-39
ARHGAP1	8.82964e-44	-0.306798	0.476	0.899	1.80089e-39
RPS10	9.23577e-44	-0.377376	0.99	0.987	1.88373e-39
INTS10	9.98567e-44	0.444607	0.949	0.793	2.03668e-39
RCC2	1.02887e-43	-0.568603	0.825	0.972	2.09849e-39
RNF157	1.06858e-43	0.229648	0.555	0.101	2.17947e-39
MYCN	1.08456e-43	-0.295669	0.219	0.75	2.21207e-39
GOLGA1	1.11574e-43	0.545183	0.911	0.694	2.27566e-39
CAMK1D	1.17333e-43	0.285641	0.654	0.194	2.39311e-39
TAF7	1.30199e-43	0.471448	0.997	0.985	2.65554e-39
STRA6	1.33916e-43	-0.271716	0.305	0.801	2.73135e-39
MAGED2	1.37038e-43	-0.361988	0.654	0.932	2.79503e-39
PRSS36	1.38002e-43	0.276725	0.493	0.053	2.81468e-39
RHOD	1.44739e-43	0.278671	0.521	0.071	2.9521e-39
SUMF2	1.50233e-43	-0.106888	0.288	0.803	3.06415e-39
HSP90AA1	1.50652e-43	0.418762	1	1	3.07269e-39
XRCC5	1.54773e-43	-0.372263	1	0.997	3.15675e-39
SYNE1	1.62278e-43	0.302568	0.664	0.202	3.30981e-39
ZNF589	1.69086e-43	-0.164431	0.171	0.684	3.44868e-39
PARP15	1.84169e-43	0.207376	0.986	0.917	3.7563e-39
EMC7	1.94883e-43	-0.369538	0.384	0.841	3.97483e-39
CFAP57	2.04445e-43	0.208315	0.562	0.101	4.16986e-39
MYOM1	2.16961e-43	0.250631	0.719	0.247	4.42513e-39
GPX2	2.21593e-43	-0.366725	0.103	0.611	4.51961e-39
AQP3	2.36373e-43	-0.308644	0.24	0.732	4.82106e-39
SPA17	2.48084e-43	0.547378	0.935	0.76	5.05993e-39
SLC35B2	2.66408e-43	-0.200167	0.531	0.922	5.43366e-39
BCL11A	2.82454e-43	0.20813	0.562	0.096	5.76093e-39
FCMR	2.83443e-43	0.186324	0.449	0.023	5.78111e-39
PPP1R14C	3.19568e-43	-0.407611	0.61	0.944	6.51791e-39
MFF	3.31641e-43	0.540835	0.997	0.982	6.76414e-39
CMAS	3.33976e-43	0.504529	0.993	0.965	6.81177e-39
UBB	3.7837e-43	0.296988	1	1	7.71723e-39
LOC100421746	3.97921e-43	0.237069	0.531	0.073	8.116e-39
SLC35A2	4.14976e-43	-0.339305	0.329	0.806	8.46386e-39
HSP90AB1	4.16778e-43	0.332958	1	1	8.50061e-39
HOXB6	4.43066e-43	0.106688	0.476	0.035	9.03677e-39
MSI1	4.47733e-43	0.0912386	0.545	0.083	9.13197e-39
PARP8	4.65749e-43	0.238288	0.616	0.154	9.49943e-39
AADAT	5.44124e-43	0.354401	0.764	0.346	1.1098e-38
C12orf57	5.68035e-43	0.840568	0.976	0.891	1.15856e-38
APEX1	5.74775e-43	-0.565149	0.979	0.985	1.17231e-38
COA4	6.06976e-43	-0.447796	0.664	0.955	1.23799e-38
MAGEA6	6.33943e-43	0.181621	0.49	0.048	1.29299e-38
DPH7	6.40405e-43	-0.391963	0.627	0.934	1.30617e-38
ABCA17P	6.49959e-43	0.320199	0.777	0.313	1.32566e-38
NMRAL1	6.55907e-43	-0.416212	0.545	0.947	1.33779e-38
CHN1	7.5041e-43	0.484674	0.959	0.876	1.53054e-38
HSPE1	7.88798e-43	-0.411888	1	1	1.60883e-38
AEN	7.94356e-43	-0.565513	0.712	0.944	1.62017e-38
MPI	8.17337e-43	-0.255032	0.339	0.838	1.66704e-38
SCT	8.43834e-43	0.110637	0.425	0.013	1.72108e-38
EMB	9.35392e-43	0.306584	0.651	0.187	1.90783e-38
CLEC4C	1.07335e-42	0.2865	0.503	0.058	2.18921e-38
REV3L	1.11824e-42	0.578705	0.983	0.909	2.28076e-38
TBC1D22B	1.1263e-42	0.265434	0.849	0.472	2.2972e-38
GLDC	1.28381e-42	-0.405437	0.637	0.952	2.61846e-38
SPG20	1.3681e-42	0.252356	0.764	0.311	2.79038e-38
MIS18BP1	1.38182e-42	0.519557	1	0.97	2.81835e-38
MSH6	1.39968e-42	-0.515061	0.829	0.975	2.85479e-38
OSER1	1.56637e-42	0.503547	0.99	0.977	3.19477e-38
HOXA3	1.62745e-42	0.0984919	0.445	0.025	3.31934e-38
BRD1	1.64695e-42	0.432175	0.925	0.689	3.35912e-38
ZBTB20	1.67335e-42	0.630556	0.938	0.745	3.41297e-38
C15orf48	1.69102e-42	0.177329	0.658	0.189	3.44901e-38
LRIG1	1.74995e-42	0.389852	0.914	0.604	3.5692e-38
AKR1B1	1.90867e-42	0.496425	0.997	0.987	3.89293e-38
PAX6	2.11144e-42	0.338218	0.572	0.114	4.3065e-38
SECISBP2	2.26074e-42	0.522791	0.976	0.977	4.611e-38
LRIF1	2.34927e-42	0.53744	0.921	0.727	4.79157e-38
HRAT5	2.44255e-42	0.238829	0.555	0.096	4.98183e-38
TMEM147	2.64782e-42	-0.572843	0.894	0.987	5.40049e-38
TAF2	2.70133e-42	0.469877	0.959	0.79	5.50962e-38
FAM96A	2.75404e-42	-0.463383	0.901	0.987	5.61714e-38
MPV17	3.09233e-42	-0.394038	0.551	0.942	6.30712e-38
GEMIN7	3.26429e-42	-0.232279	0.264	0.793	6.65784e-38
GSTP1	3.38042e-42	-0.817603	0.979	0.99	6.8947e-38
SLC30A3	3.81417e-42	0.226641	0.507	0.061	7.77938e-38
NRXN1	3.82693e-42	0.21716	0.469	0.04	7.80541e-38
LSM1	4.50312e-42	0.474586	1	0.982	9.18456e-38
C20orf27	4.51382e-42	-0.425703	0.784	0.977	9.20638e-38
ZBTB43	4.58964e-42	0.647778	0.993	0.955	9.36103e-38
LOC101928103	4.72452e-42	-0.328505	0.291	0.763	9.63613e-38
DSTNP2	4.82892e-42	-0.160125	0.099	0.609	9.84906e-38
MEIKIN	4.90589e-42	0.296589	0.606	0.154	1.00061e-37
TBC1D4	5.36324e-42	0.212897	0.548	0.086	1.09389e-37
ZCCHC2	5.94475e-42	0.461932	0.873	0.47	1.21249e-37
DNAJB1	6.32019e-42	0.688936	0.99	0.985	1.28907e-37
MTX2	7.09759e-42	0.548204	0.979	0.982	1.44762e-37
DUSP6	7.24575e-42	0.469393	0.582	0.126	1.47784e-37
SCEL	7.63823e-42	0.125605	0.421	0.015	1.55789e-37
OVOL1	8.60935e-42	0.174246	0.452	0.033	1.75596e-37
MPP7	9.41211e-42	0.193175	0.527	0.081	1.91969e-37
PARD3	9.50659e-42	0.579746	0.945	0.773	1.93896e-37
TP63	9.79135e-42	0.135445	0.452	0.03	1.99704e-37
HMGN4	9.87263e-42	-0.346868	0.497	0.891	2.01362e-37
ODC1	1.06978e-41	0.497903	0.952	0.763	2.18193e-37
RPL24	1.08672e-41	-0.487592	0.997	0.997	2.21647e-37
SUCLG2	1.15815e-41	-0.291645	0.541	0.927	2.36216e-37
POLE4	1.19543e-41	0.539258	0.962	0.823	2.4382e-37
ERP29	1.23016e-41	-0.538147	0.993	0.995	2.50902e-37
ERICH5	1.23134e-41	0.357838	0.671	0.22	2.51144e-37
DERA	1.28066e-41	-0.394806	0.64	0.927	2.61204e-37
TUBA3C	1.30101e-41	0.347146	0.692	0.23	2.65354e-37
TP53	1.30778e-41	-0.200855	0.182	0.699	2.66736e-37
CHMP4A	1.34936e-41	-0.281224	0.295	0.78	2.75216e-37
CCDC112	1.3986e-41	0.498771	0.932	0.677	2.85258e-37
ACADS	1.43624e-41	-0.29938	0.353	0.821	2.92935e-37
ANKRD20A4	1.43774e-41	0.113093	0.558	0.096	2.93241e-37
DFFA	1.51705e-41	-0.443163	0.709	0.939	3.09417e-37
ZNF791	1.56431e-41	-0.212388	0.171	0.707	3.19057e-37
TOMM5	1.57994e-41	-0.485168	0.983	0.992	3.22245e-37
KDM2A	1.62915e-41	0.508344	0.952	0.778	3.32282e-37
EPRS	1.77547e-41	-0.451638	0.781	0.967	3.62125e-37
UBXN4	1.84532e-41	0.489131	0.997	0.98	3.76372e-37
PLD6	1.87232e-41	0.364964	0.788	0.386	3.81879e-37
FAM9A	1.90107e-41	0.282152	0.449	0.033	3.87742e-37
ACADM	2.19556e-41	0.397496	1	0.99	4.47807e-37
KDM1B	2.27066e-41	0.345934	0.887	0.523	4.63123e-37
ANP32E	2.48656e-41	-0.464008	0.76	0.982	5.07159e-37
SCP2	2.72785e-41	-0.46176	0.911	0.972	5.56372e-37
SDC1	2.92233e-41	0.201925	0.637	0.169	5.96037e-37
TXN2	3.22117e-41	-0.552931	0.866	0.987	6.5699e-37
EXOSC2	3.24814e-41	-0.23945	0.243	0.768	6.6249e-37
HN1	3.30725e-41	-0.589912	0.993	0.995	6.74546e-37
KMT2B	3.35915e-41	0.550238	0.932	0.722	6.85131e-37
MAP6	3.51122e-41	0.291266	0.592	0.131	7.16148e-37
POLR2L	3.69237e-41	-0.564243	1	0.992	7.53095e-37
LOC100129434	3.84924e-41	0.479936	0.983	0.957	7.85092e-37
PGM2	3.94393e-41	-0.336622	0.541	0.912	8.04404e-37
JPH1	4.11634e-41	0.217185	0.449	0.035	8.39569e-37
AKT3	4.15381e-41	0.286185	0.702	0.258	8.47212e-37
TCF7L1	4.17592e-41	0.203413	0.551	0.101	8.51721e-37
SCGB3A2	4.33736e-41	-0.415791	0.445	0.881	8.84647e-37
FDPS	4.40154e-41	-0.15428	0.25	0.735	8.97738e-37
SYNJ1	4.67597e-41	0.336645	0.812	0.396	9.5371e-37
AGMO	4.87773e-41	0.261359	0.692	0.215	9.94863e-37
PRR5	5.53465e-41	0.32115	0.712	0.27	1.12885e-36
NSMAF	5.69185e-41	-0.374327	0.654	0.962	1.16091e-36
TSC2	6.45825e-41	0.434841	0.87	0.568	1.31722e-36
KANSL1	6.4719e-41	0.563825	0.99	0.866	1.32001e-36
PSMA3	7.38329e-41	-0.46612	0.976	0.987	1.5059e-36
EMC3	7.39609e-41	0.493424	0.986	0.967	1.50851e-36
SNAPC1	8.48066e-41	0.501172	0.993	0.98	1.72972e-36
LINC01518	8.918e-41	0.190944	0.452	0.035	1.81892e-36
ZDHHC9	9.54057e-41	-0.35635	0.668	0.947	1.94589e-36
VGLL4	9.59323e-41	0.3393	0.62	0.169	1.95663e-36
HSD17B10	1.06457e-40	-0.567087	0.89	0.99	2.1713e-36
DCXR	1.07454e-40	-0.541558	0.897	0.982	2.19164e-36
MEIS1	1.13442e-40	0.236038	0.579	0.136	2.31376e-36
POGLUT1	1.18864e-40	-0.346744	0.452	0.889	2.42435e-36
FMR1	1.2187e-40	0.561568	0.938	0.753	2.48566e-36
NMB	1.24864e-40	0.333074	0.637	0.189	2.54673e-36
CHORDC1	1.35969e-40	0.493709	0.979	0.904	2.77323e-36
SMARCD3	1.40685e-40	0.191157	0.599	0.152	2.86941e-36
PIWIL2	1.4574e-40	0.547428	0.959	0.838	2.97251e-36
EFHC2	1.57393e-40	0.212981	0.548	0.101	3.21018e-36
SPTAN1	1.68095e-40	0.538213	0.993	0.944	3.42846e-36
ZNF800	1.86236e-40	0.365015	0.692	0.247	3.79848e-36
SKIDA1	2.00502e-40	0.293983	0.647	0.184	4.08944e-36
ZNF507	2.16494e-40	0.45855	0.925	0.669	4.41561e-36
EID3	2.45311e-40	0.445589	0.89	0.604	5.00336e-36
PPT1	2.46335e-40	-0.422283	0.932	0.98	5.02426e-36
CADM1	2.66306e-40	0.319504	0.682	0.23	5.43159e-36
ERRFI1	2.94284e-40	0.229889	0.664	0.192	6.00222e-36
NAB2	3.10179e-40	0.183067	0.483	0.056	6.32641e-36
TANC2	3.25417e-40	0.50993	0.904	0.621	6.6372e-36
GUCY1A3	3.5306e-40	0.235716	0.438	0.03	7.20102e-36
S100A13	3.57736e-40	-0.528568	0.863	0.977	7.29638e-36
RUFY3	3.59472e-40	0.464236	0.962	0.793	7.33178e-36
GNAL	3.62869e-40	0.300168	0.774	0.318	7.40108e-36
CREBRF	3.82711e-40	0.625034	0.962	0.838	7.80576e-36
NPNT	3.84836e-40	0.228882	0.644	0.172	7.84911e-36
IL12B	4.05748e-40	-0.369944	0.199	0.672	8.27563e-36
RUNX3	4.46738e-40	0.202917	0.455	0.043	9.11166e-36
GPR137	4.48397e-40	0.428885	0.911	0.697	9.14551e-36
EFEMP1	5.07666e-40	-0.444203	0.76	0.957	1.03544e-35
PCOLCE2	5.26271e-40	0.384648	0.853	0.485	1.07338e-35
UBXN6	5.33511e-40	0.450582	0.908	0.684	1.08815e-35
F2R	5.46461e-40	-0.194453	0.257	0.773	1.11456e-35
LOC100996654	6.15771e-40	0.207322	0.503	0.071	1.25593e-35
FAM222A	6.25578e-40	0.24944	0.531	0.088	1.27593e-35
C19orf48	6.64742e-40	-0.449854	0.952	0.99	1.35581e-35
RBM25	6.65748e-40	0.409911	1	0.985	1.35786e-35
PPA2	6.6892e-40	-0.415095	0.726	0.967	1.36433e-35
TMEM216	6.75443e-40	0.435618	0.767	0.384	1.37763e-35
RRM2	6.76446e-40	-0.572409	0.274	0.758	1.37968e-35
MXI1	7.05491e-40	0.308933	0.743	0.333	1.43892e-35
WFDC2	7.18903e-40	0.311879	0.579	0.141	1.46628e-35
NFKBIA	7.24207e-40	0.684833	0.976	0.879	1.47709e-35
MUS81	7.92179e-40	-0.281138	0.452	0.851	1.61573e-35
CCDC88A	8.62598e-40	0.578777	0.986	0.876	1.75935e-35
PHF8	8.71664e-40	0.472678	0.966	0.823	1.77785e-35
ZNF827	8.86931e-40	0.365541	0.705	0.285	1.80898e-35
KIAA1257	9.87682e-40	0.353714	0.688	0.24	2.01448e-35
ZDBF2	1.13436e-39	0.23965	0.572	0.119	2.31364e-35
CD53	1.17101e-39	-0.254369	0.192	0.682	2.3884e-35
LDHC	1.19738e-39	0.356626	0.733	0.303	2.44218e-35
ACSL1	1.2525e-39	0.268714	0.699	0.242	2.5546e-35
RPL17	1.26099e-39	-0.346457	1	0.995	2.57192e-35
RPL18	1.38323e-39	-0.449431	1	1	2.82123e-35
NINJ1	1.39391e-39	0.512197	0.894	0.629	2.84303e-35
GNAZ	1.48007e-39	0.152516	0.459	0.043	3.01875e-35
FKBP11	1.69467e-39	-0.291551	0.154	0.639	3.45645e-35
TSPAN15	1.7362e-39	0.385391	0.846	0.566	3.54115e-35
FAM159B	1.77123e-39	0.247556	0.503	0.078	3.6126e-35
PI4KB	1.86555e-39	0.415461	0.966	0.816	3.80497e-35
NBR1	2.01322e-39	0.426654	0.955	0.876	4.10617e-35
EEF2	2.0749e-39	-0.591641	1	0.995	4.23196e-35
DCPS	2.1464e-39	-0.341613	0.527	0.914	4.3778e-35
SCG5	2.42435e-39	-0.394614	0.476	0.884	4.94471e-35
WDR54	2.48088e-39	-0.478435	0.705	0.96	5.06001e-35
RNPS1	2.4952e-39	0.403693	1	0.99	5.0892e-35
DEDD	2.50953e-39	0.34543	0.925	0.725	5.11844e-35
HDAC8	2.69725e-39	-0.230285	0.137	0.631	5.50131e-35
ATP1B1	2.7334e-39	0.466979	0.914	0.692	5.57504e-35
ARHGAP21	2.76284e-39	0.50323	0.966	0.76	5.63509e-35
MEAF6	2.79248e-39	0.427595	0.993	0.987	5.69555e-35
BCCIP	3.15755e-39	0.437524	1	0.99	6.44015e-35
CCDC90B	3.2844e-39	-0.452994	0.952	0.99	6.69887e-35
MAVS	3.40397e-39	-0.28014	0.356	0.788	6.94274e-35
FAM133A	3.42154e-39	0.439699	0.716	0.288	6.97857e-35
MRPL34	3.54938e-39	-0.473582	0.757	0.96	7.23932e-35
ABHD11	3.57504e-39	-0.254789	0.178	0.664	7.29164e-35
DCAF4	3.78673e-39	-0.331623	0.51	0.904	7.72342e-35
PTBP2	3.86574e-39	0.413881	0.959	0.79	7.88456e-35
LINC00960	4.11159e-39	0.178151	0.438	0.035	8.386e-35
RFX6	4.11989e-39	0.184435	0.555	0.121	8.40294e-35
BCAP31	4.1293e-39	0.492971	0.997	0.992	8.42212e-35
LRRC57	4.21594e-39	-0.220231	0.318	0.803	8.59882e-35
C19orf70	4.62684e-39	-0.537417	0.723	0.955	9.4369e-35
MYCBP2	4.77077e-39	0.503304	0.945	0.778	9.73047e-35
DOCK8	4.77217e-39	0.3006	0.747	0.295	9.73331e-35
DNAH7	4.91164e-39	0.208375	0.452	0.043	1.00178e-34
HAGLR	5.10911e-39	0.284678	0.682	0.258	1.04205e-34
VAMP8	5.18018e-39	-0.567237	0.829	0.985	1.05655e-34
ABCB1	5.19183e-39	0.171579	0.38	0.005	1.05893e-34
NFATC1	5.33104e-39	0.200132	0.548	0.116	1.08732e-34
IRF2BP2	5.35418e-39	0.412615	0.825	0.465	1.09204e-34
CCNJL	6.50819e-39	0.257514	0.699	0.253	1.32741e-34
NDUFAF6	6.73252e-39	0.446127	0.938	0.793	1.37316e-34
HEIH	6.73657e-39	0.224692	0.702	0.268	1.37399e-34
IMP3	7.48468e-39	-0.506029	0.863	0.972	1.52658e-34
HOPX	7.98006e-39	0.210325	0.462	0.053	1.62761e-34
SYCP1	8.14234e-39	0.247357	0.408	0.02	1.66071e-34
ADCY5	8.63726e-39	0.173389	0.459	0.051	1.76166e-34
CCDC106	9.15676e-39	0.296547	0.818	0.432	1.86761e-34
VENTX	9.30408e-39	-0.109657	0.175	0.687	1.89766e-34
AP3D1	9.46462e-39	0.531707	0.986	0.896	1.9304e-34
METTL2B	9.51878e-39	-0.266795	0.353	0.808	1.94145e-34
BICC1	9.55475e-39	0.121644	0.49	0.063	1.94879e-34
LOC101928936	9.62908e-39	0.126057	0.87	0.609	1.96395e-34
GABRR1	9.6509e-39	0.182861	0.483	0.063	1.9684e-34
COX7A2L	1.04605e-38	0.432673	1	0.992	2.13352e-34
SERINC3	1.21784e-38	0.449232	0.993	0.98	2.48392e-34
EGR2	1.22408e-38	0.182329	0.5	0.076	2.49663e-34
PSIP1	1.23055e-38	0.47563	1	0.987	2.50982e-34
NGLY1	1.23134e-38	0.440976	0.976	0.907	2.51145e-34
FAM132A	1.25084e-38	0.162987	0.425	0.033	2.55121e-34
SGMS2	1.30727e-38	0.162741	0.459	0.048	2.6663e-34
PIAS4	1.32855e-38	0.42728	0.973	0.955	2.70971e-34
IRX2	1.34784e-38	0.220181	0.401	0.018	2.74906e-34
PLGRKT	1.62011e-38	-0.343514	0.469	0.866	3.30438e-34
SERBP1	1.67406e-38	-0.456666	0.959	0.985	3.41441e-34
ZFP36L1	1.70977e-38	0.298429	0.719	0.331	3.48725e-34
THRA	1.72111e-38	0.341561	0.692	0.27	3.51037e-34
VAMP5	1.74889e-38	0.426102	0.767	0.366	3.56703e-34
COX7B2	1.79228e-38	0.342604	0.623	0.184	3.65554e-34
UBE2E3	1.8158e-38	0.476861	0.979	0.942	3.70351e-34
CEP85L	1.88464e-38	0.542185	0.979	0.949	3.8439e-34
MRPL41	2.01003e-38	-0.50628	0.966	0.987	4.09967e-34
C4orf48	2.0414e-38	0.532675	0.993	0.972	4.16364e-34
FAM9B	2.10082e-38	0.320904	0.548	0.121	4.28483e-34
HSPBP1	2.36901e-38	0.398415	0.89	0.639	4.83184e-34
AARS2	2.59131e-38	-0.15658	0.199	0.705	5.28524e-34
TRUB1	2.65666e-38	0.366256	0.976	0.949	5.41853e-34
GIT1	2.78941e-38	0.414497	0.842	0.467	5.68927e-34
LOC101929181	2.86042e-38	0.209608	0.394	0.015	5.83411e-34
HLA-E	2.86186e-38	-0.182192	0.247	0.753	5.83705e-34
TMEM170A	2.94621e-38	-0.435342	0.918	0.982	6.00909e-34
PCAT7	3.12956e-38	0.0923545	0.452	0.048	6.38304e-34
FAM174A	3.33821e-38	0.346537	0.825	0.485	6.80861e-34
BANK1	3.49349e-38	0.229135	0.521	0.093	7.12531e-34
TNRC6B	3.6383e-38	0.515533	0.993	0.944	7.42068e-34
MRPL49	3.96248e-38	-0.257307	0.479	0.886	8.08188e-34
RNF181	4.10868e-38	-0.552781	0.901	0.98	8.38006e-34
POTEE	4.7593e-38	0.118344	0.394	0.015	9.70707e-34
ZBTB33	4.80217e-38	0.259425	0.75	0.318	9.7945e-34
ZMYM2	5.04466e-38	0.470393	0.986	0.927	1.02891e-33
PSMA8	6.06636e-38	0.263495	0.548	0.114	1.2373e-33
KCTD2	6.18148e-38	0.560014	0.904	0.619	1.26078e-33
C11orf1	6.24707e-38	0.524902	0.945	0.803	1.27415e-33
RTN3	6.81517e-38	-0.403027	0.993	0.992	1.39002e-33
ACAT2	7.38914e-38	-0.126064	0.394	0.828	1.50709e-33
SCD	7.67987e-38	-0.420848	0.51	0.864	1.56639e-33
WIPF3	7.94981e-38	0.241502	0.777	0.414	1.62144e-33
C1GALT1C1	8.24527e-38	-0.284743	0.435	0.879	1.68171e-33
SERPINB5	8.32635e-38	0.135985	0.414	0.028	1.69824e-33
DHX33	9.47104e-38	-0.297358	0.459	0.889	1.93171e-33
MRPS17	9.90945e-38	-0.431908	0.562	0.937	2.02113e-33
B4GALT3	1.06456e-37	0.409341	0.962	0.907	2.17127e-33
ARHGEF19	1.09134e-37	0.191829	0.541	0.114	2.2259e-33
TFAP2B	1.1624e-37	0.214357	0.39	0.018	2.37082e-33
AMPH	1.18785e-37	0.174727	0.555	0.114	2.42275e-33
AURKC	1.20085e-37	0.358848	0.795	0.432	2.44924e-33
IQCE	1.25626e-37	0.475565	0.856	0.54	2.56227e-33
MRC1	1.38054e-37	0.209368	0.514	0.093	2.81575e-33
DYRK1A	1.40089e-37	0.611857	0.938	0.75	2.85726e-33
PON3	1.42833e-37	0.460748	0.822	0.47	2.91322e-33
CIC	1.4303e-37	0.366343	0.822	0.48	2.91724e-33
RPL14	1.49705e-37	-0.399901	1	0.997	3.05338e-33
OIP5	1.58022e-37	-0.391272	0.736	0.965	3.22302e-33
CNTNAP2	1.65941e-37	0.382796	0.747	0.331	3.38453e-33
USP42	1.67147e-37	0.314668	0.853	0.472	3.40912e-33
WDR55	1.74686e-37	-0.151285	0.212	0.702	3.56289e-33
CHP1	1.79064e-37	-0.400913	0.904	0.982	3.65218e-33
UGDH-AS1	1.80913e-37	0.600315	0.997	0.97	3.68991e-33
IDH3A	1.85266e-37	0.408783	0.952	0.846	3.77869e-33
L1TD1	1.99776e-37	-0.737447	0.949	0.995	4.07464e-33
PIN4	2.02789e-37	-0.495385	0.87	0.977	4.13609e-33
UBE2E2	2.13999e-37	0.475202	0.976	0.965	4.36473e-33
SHQ1	2.15929e-37	0.385774	0.962	0.843	4.40408e-33
PTGR1	2.15975e-37	-0.370258	0.555	0.919	4.40503e-33
PPM1J	2.27079e-37	0.324278	0.76	0.371	4.63151e-33
SIK3	2.2855e-37	0.437999	0.849	0.508	4.66151e-33
GFPT2	2.4309e-37	0.203088	0.534	0.111	4.95806e-33
FAM50B	2.48172e-37	0.327794	0.651	0.237	5.06171e-33
NT5C2	2.80064e-37	-0.418079	0.911	0.987	5.71219e-33
NDUFC1	2.93636e-37	-0.479153	0.997	0.995	5.98901e-33
MMP11	3.09345e-37	0.303701	0.798	0.386	6.30941e-33
EGR4	3.27987e-37	0.188276	0.401	0.025	6.68963e-33
SH3RF3	3.29646e-37	0.175325	0.421	0.035	6.72347e-33
SURF2	3.30677e-37	0.546205	0.979	0.98	6.74449e-33
MTUS1	3.71068e-37	0.406957	0.894	0.596	7.56831e-33
COA7	3.88707e-37	-0.347641	0.592	0.932	7.92807e-33
ZNF280C	4.0437e-37	0.343795	0.932	0.715	8.24754e-33
CCDC144CP	4.4676e-37	-0.346036	0.483	0.876	9.11212e-33
TJP3	5.13608e-37	-0.2819	0.363	0.795	1.04755e-32
RPL32	5.46588e-37	-0.390532	1	1	1.11482e-32
ST13	5.94676e-37	0.363338	1	0.997	1.2129e-32
MAP7D3	6.02561e-37	0.492798	0.99	0.96	1.22898e-32
TMEM134	6.10452e-37	-0.515429	0.884	0.98	1.24508e-32
HACD3	6.53403e-37	-0.409542	0.993	0.995	1.33268e-32
XBP1	7.18353e-37	-0.444129	0.702	0.96	1.46515e-32
FMR1NB	8.50955e-37	0.295826	0.462	0.063	1.73561e-32
RPLP0	8.57965e-37	-0.39446	1	1	1.74991e-32
LY6G5C	1.15342e-36	0.26424	0.586	0.159	2.35252e-32
MUM1	1.1708e-36	0.451427	0.959	0.808	2.38797e-32
SAE1	1.21841e-36	-0.419677	0.99	0.985	2.48507e-32
FKBP2	1.24478e-36	0.562699	0.976	0.917	2.53885e-32
MN1	1.27789e-36	0.164114	0.414	0.033	2.60639e-32
SYT2	1.48294e-36	-0.179972	0.12	0.596	3.02461e-32
OGFOD3	1.48747e-36	-0.27641	0.401	0.816	3.03384e-32
TTC27	1.53311e-36	-0.258227	0.497	0.879	3.12694e-32
RAB28	1.60316e-36	0.405534	0.945	0.866	3.26981e-32
MAP2	1.71576e-36	0.269301	0.75	0.341	3.49947e-32
RPL13P5	1.78124e-36	-0.231061	0.068	0.525	3.63302e-32
ARHGAP28	1.80308e-36	-0.219482	0.346	0.811	3.67756e-32
UQCRFS1	1.89944e-36	-0.44914	0.925	0.987	3.8741e-32
PYCARD	1.9689e-36	-0.280289	0.236	0.715	4.01577e-32
CCDC34	1.97574e-36	0.488725	0.979	0.947	4.02973e-32
LY6K	2.03387e-36	0.0696361	0.421	0.038	4.14829e-32
PSMB9	2.03705e-36	0.207112	0.462	0.071	4.15477e-32
ADGRB2	2.37024e-36	0.147978	0.479	0.081	4.83434e-32
FAM49A	2.45049e-36	0.193073	0.558	0.141	4.99802e-32
CCBL2	2.63431e-36	-0.167906	0.229	0.679	5.37294e-32
ROPN1L	2.78751e-36	0.384842	0.688	0.278	5.68541e-32
LOC100996324	2.85345e-36	0.239082	0.438	0.053	5.81989e-32
TCTEX1D2	2.9414e-36	-0.428784	0.822	0.97	5.99928e-32
TCP11	3.00794e-36	0.272646	0.623	0.197	6.135e-32
DNAJC19	3.20968e-36	-0.42579	0.74	0.965	6.54646e-32
ST6GALNAC3	3.22721e-36	-0.259293	0.226	0.722	6.58222e-32
SNX27	3.30772e-36	-0.461214	0.764	0.957	6.74643e-32
PHF6	3.321e-36	0.489599	0.949	0.79	6.7735e-32
DLX2	3.36895e-36	0.135312	0.37	0.013	6.87132e-32
FAM228B	3.48855e-36	0.332738	0.757	0.366	7.11524e-32
SRP14	3.51048e-36	0.329905	1	1	7.15998e-32
RYK	3.7837e-36	0.511905	0.945	0.821	7.71724e-32
LOC101927412	3.82478e-36	0.178493	0.394	0.025	7.80103e-32
HOXD8	3.83753e-36	0.240319	0.514	0.114	7.82703e-32
DMRTB1	4.14824e-36	0.223838	0.627	0.202	8.46075e-32
ZC3H11A	4.30858e-36	0.420204	0.99	0.934	8.78777e-32
TMEM80	4.3722e-36	0.4652	0.887	0.699	8.91754e-32
LOC283585	4.47835e-36	0.117444	0.373	0.015	9.13404e-32
SSRP1	4.54291e-36	0.399294	0.993	0.955	9.26573e-32
MUTYH	4.60957e-36	-0.270841	0.507	0.902	9.40168e-32
TBL1XR1	4.91159e-36	0.492231	0.993	0.952	1.00177e-31
NDRG4	4.99345e-36	0.146596	0.575	0.159	1.01846e-31
RICTOR	5.40273e-36	0.368927	0.914	0.674	1.10194e-31
DFNB31	5.6199e-36	0.21496	0.586	0.154	1.14623e-31
SSBP3	6.03896e-36	0.415174	0.983	0.917	1.23171e-31
TRMT10A	6.22017e-36	0.475917	0.973	0.871	1.26867e-31
SPR	6.25103e-36	0.39701	0.87	0.679	1.27496e-31
CLU	6.38573e-36	0.346811	0.866	0.636	1.30243e-31
DUSP7	6.75136e-36	0.224473	0.74	0.316	1.37701e-31
G3BP2	7.35819e-36	0.46679	0.986	0.947	1.50078e-31
CRYBA2	7.41421e-36	0.206991	0.373	0.015	1.5122e-31
ABLIM1	7.51569e-36	0.233476	0.589	0.164	1.5329e-31
TBC1D12	8.60178e-36	0.231449	0.545	0.121	1.75442e-31
MVB12A	9.06231e-36	-0.231915	0.312	0.765	1.84835e-31
FOXG1	9.25489e-36	0.149526	0.366	0.013	1.88763e-31
SBF2-AS1	9.87177e-36	-0.132227	0.147	0.614	2.01345e-31
ME2	1.00218e-35	0.433918	0.955	0.856	2.04405e-31
GGCX	1.05866e-35	-0.212009	0.401	0.871	2.15925e-31
CTAG2	1.09522e-35	0.228572	0.418	0.04	2.23381e-31
TEX30	1.10686e-35	0.506412	0.99	0.985	2.25756e-31
ZUFSP	1.1071e-35	0.383694	0.945	0.803	2.25804e-31
SLC22A20	1.30342e-35	0.145683	0.442	0.053	2.65845e-31
PALLD	1.41723e-35	0.335103	0.846	0.566	2.89058e-31
TCF4	1.41838e-35	0.373264	0.86	0.487	2.89294e-31
KCNK1	1.53343e-35	0.182355	0.442	0.051	3.12758e-31
PPP5C	1.54112e-35	-0.258746	0.654	0.947	3.14326e-31
NRIP1	1.5534e-35	0.351668	0.726	0.308	3.16831e-31
ENPP7P13	1.57681e-35	0.152106	0.538	0.126	3.21606e-31
CEBPZOS	1.58053e-35	-0.377403	0.798	0.98	3.22366e-31
AURKB	1.62214e-35	-0.340053	0.158	0.624	3.30853e-31
LOC100506368	1.63582e-35	0.211982	0.551	0.144	3.33641e-31
UBE2L6	1.67997e-35	0.415227	0.829	0.545	3.42646e-31
USP3	1.68934e-35	0.436806	0.969	0.876	3.44559e-31
PA2G4	1.73898e-35	-0.466618	0.973	0.985	3.54681e-31
DDHD2	1.74288e-35	0.360545	0.914	0.672	3.55478e-31
CFL1	1.74858e-35	-0.388908	1	0.995	3.5664e-31
TRAF4	1.9965e-35	-0.177888	0.452	0.869	4.07206e-31
ATG2A	2.03291e-35	-0.20807	0.182	0.667	4.14633e-31
ZNF486	2.07205e-35	-0.24874	0.229	0.717	4.22616e-31
CCK	2.11414e-35	0.225089	0.394	0.028	4.31199e-31
SYTL3	2.14699e-35	0.180284	0.599	0.167	4.379e-31
MAPRE3	2.25616e-35	0.193005	0.623	0.199	4.60167e-31
C1orf123	2.2665e-35	-0.363945	0.699	0.955	4.62275e-31
FKBP4	2.27212e-35	0.402449	0.993	0.987	4.63422e-31
DDX24	2.27227e-35	0.469971	0.993	0.995	4.63453e-31
TEAD2	2.57293e-35	-0.146776	0.192	0.672	5.24776e-31
RAB5C	2.63751e-35	0.39479	0.979	0.972	5.37947e-31
MLK7-AS1	2.76923e-35	0.208539	0.668	0.232	5.64812e-31
SHISA9	2.86484e-35	0.304636	0.99	0.97	5.84312e-31
SRSF2	2.93712e-35	-0.425396	0.986	0.992	5.99055e-31
RPL35	3.02388e-35	-0.350995	1	0.992	6.1675e-31
CYLD	3.02852e-35	0.241294	0.719	0.306	6.17696e-31
RIMS1	3.03531e-35	0.180317	0.37	0.015	6.19082e-31
HNRNPDL	3.0533e-35	0.365452	1	0.997	6.22751e-31
MT1X	3.09863e-35	-0.179617	0.308	0.74	6.31996e-31
CDC16	3.10386e-35	0.434903	0.925	0.758	6.33063e-31
NBN	3.14029e-35	0.516602	0.969	0.949	6.40493e-31
NBPF1	3.40519e-35	0.360727	0.976	0.854	6.94523e-31
FAM208B	3.64161e-35	0.396254	0.942	0.725	7.42742e-31
RAB29	3.65398e-35	-0.443224	0.606	0.919	7.45266e-31
TCEAL4	3.67691e-35	0.553066	0.962	0.826	7.49942e-31
XPOT	3.73148e-35	0.345131	0.969	0.843	7.61072e-31
SUPT20H	3.88713e-35	0.418585	0.959	0.886	7.9282e-31
CCDC91	4.028e-35	0.417065	0.842	0.497	8.21551e-31
THAP1	4.25876e-35	0.447322	0.935	0.775	8.68616e-31
NUSAP1	4.26957e-35	-1.13031	0.716	0.924	8.70821e-31
ADRM1	4.29285e-35	0.39549	0.997	0.992	8.75571e-31
HBEGF	4.56906e-35	0.224986	0.452	0.066	9.31905e-31
RHOB	4.95921e-35	0.249143	0.682	0.265	1.01148e-30
SRSF3	5.04609e-35	-0.412963	0.993	0.997	1.0292e-30
HDGF	5.23323e-35	0.397526	0.884	0.679	1.06737e-30
POP4	5.27486e-35	-0.331746	0.616	0.937	1.07586e-30
MBP	5.36271e-35	-0.285581	0.271	0.737	1.09378e-30
SHISA2	5.55803e-35	0.111046	0.394	0.03	1.13362e-30
GDPD2	6.55419e-35	-0.138161	0.082	0.518	1.33679e-30
RAB3IP	6.62673e-35	0.435869	0.983	0.934	1.35159e-30
TRAPPC4	7.70775e-35	-0.433546	0.973	0.995	1.57207e-30
FOXJ2	7.92394e-35	0.207901	0.613	0.187	1.61617e-30
NDUFA4	9.21026e-35	-0.382861	0.997	1	1.87852e-30
FSD1L	9.64166e-35	0.424352	0.897	0.609	1.96651e-30
ERI1	9.73579e-35	0.345542	0.966	0.947	1.98571e-30
LOC101927478	1.00016e-34	0.178093	0.428	0.048	2.03992e-30
TIMP4	1.00449e-34	-0.172291	0.038	0.467	2.04875e-30
FABP3	1.12574e-34	-0.283269	0.274	0.702	2.29606e-30
ZCCHC14	1.13238e-34	0.460778	0.829	0.533	2.30959e-30
RSPO2	1.1607e-34	0.172067	0.432	0.056	2.36737e-30
TMEM39B	1.17836e-34	0.420433	0.89	0.71	2.40339e-30
MORN2	1.19934e-34	0.515746	0.935	0.904	2.44617e-30
PSMA7	1.21077e-34	-0.438822	0.979	0.997	2.46948e-30
ALDH4A1	1.25838e-34	-0.259139	0.486	0.876	2.5666e-30
PRICKLE1	1.32493e-34	0.180284	0.531	0.129	2.70233e-30
CBX3	1.59876e-34	0.383765	1	0.997	3.26084e-30
SLC47A1	1.68881e-34	-0.253064	0.452	0.871	3.44449e-30
CD81	1.73915e-34	-0.530782	0.87	0.982	3.54717e-30
LRRC42	1.76142e-34	0.408415	0.942	0.838	3.5926e-30
ATG14	1.8077e-34	0.404572	0.976	0.97	3.687e-30
DEGS1	1.83403e-34	-0.458554	0.853	0.977	3.74069e-30
SPAG6	1.96903e-34	0.217383	0.616	0.202	4.01604e-30
AKAP11	2.02439e-34	0.483685	0.979	0.919	4.12895e-30
PROK2	2.03957e-34	0.143883	0.366	0.018	4.1599e-30
FAM214B	2.1811e-34	-0.207414	0.342	0.798	4.44856e-30
RBM4B	2.41527e-34	0.35291	0.849	0.573	4.92619e-30
LOC101928697	2.42293e-34	0.218333	0.445	0.061	4.94181e-30
SNRPC	2.45823e-34	-0.451751	1	0.99	5.01381e-30
METTL16	2.48313e-34	-0.356443	0.562	0.922	5.06459e-30
ESX1	2.85681e-34	0.262371	0.658	0.242	5.82675e-30
LINC01467	2.91738e-34	0.159355	0.349	0.01	5.95029e-30
CYP2F1	2.98489e-34	0.138064	0.466	0.071	6.08799e-30
SLIT2	3.08997e-34	0.258474	0.377	0.025	6.3023e-30
RAD9B	3.11706e-34	0.266637	0.695	0.283	6.35755e-30
ERICH1	3.12368e-34	0.5031	0.969	0.838	6.37105e-30
STK17B	3.12812e-34	0.209297	0.555	0.144	6.38012e-30
OS9	3.23743e-34	-0.367509	0.798	0.97	6.60307e-30
TKT	3.2989e-34	-0.414376	0.887	0.98	6.72844e-30
CAMSAP1	3.43427e-34	0.459754	0.877	0.609	7.00454e-30
SMAD1	3.55537e-34	0.412697	0.849	0.561	7.25154e-30
EPHX2	3.78134e-34	0.394891	0.849	0.576	7.71241e-30
EYA4	3.81103e-34	0.110507	0.384	0.025	7.77298e-30
PHF1	3.85458e-34	0.367165	0.894	0.626	7.86181e-30
FIP1L1	4.06267e-34	0.405934	0.983	0.982	8.28623e-30
C9orf43	4.15346e-34	0.313548	0.736	0.394	8.4714e-30
TRDN	4.30641e-34	0.188758	0.562	0.152	8.78336e-30
PHC2	4.48856e-34	0.284145	0.671	0.278	9.15487e-30
MRPS18B	4.66092e-34	-0.412459	0.962	0.987	9.50642e-30
NAT10	4.90971e-34	-0.24814	0.562	0.927	1.00139e-29
ZBTB11	4.91075e-34	0.423851	0.908	0.747	1.0016e-29
LINC01436	5.06964e-34	0.257227	0.401	0.038	1.034e-29
CCDC53	5.32791e-34	0.445932	0.99	0.982	1.08668e-29
FAM127A	5.36833e-34	-0.312932	0.497	0.864	1.09492e-29
GOLGA5	5.51104e-34	0.347638	0.973	0.942	1.12403e-29
CCNO	5.9238e-34	0.380354	0.935	0.715	1.20822e-29
GUCA1A	5.92456e-34	-0.19024	0.068	0.503	1.20837e-29
TBX18	5.94343e-34	0.145574	0.432	0.056	1.21222e-29
EPS8	6.07189e-34	0.193971	0.476	0.088	1.23842e-29
XAB2	6.20893e-34	0.26704	0.969	0.919	1.26637e-29
RPF1	6.57201e-34	0.426368	0.983	0.965	1.34043e-29
ZNF146	7.03963e-34	-0.23123	0.493	0.874	1.4358e-29
TEAD4	7.77354e-34	-0.359981	0.719	0.929	1.58549e-29
C18orf63	7.95014e-34	0.117502	0.339	0.008	1.62151e-29
SEPT10*	8.10347e-34	0.386518	0.969	0.927	1.65278e-29
LPIN1	8.20745e-34	-0.413408	0.716	0.955	1.67399e-29
PRR13	8.81635e-34	-0.412381	0.651	0.937	1.79818e-29
RAB14	8.97685e-34	0.371837	0.997	0.987	1.83092e-29
SNRPD1	9.21375e-34	-0.415108	0.99	0.995	1.87924e-29
GCSH	9.75827e-34	-0.466069	0.791	0.96	1.9903e-29
MYADM	9.80904e-34	-0.276546	0.551	0.881	2.00065e-29
ASXL3	9.94361e-34	0.186475	0.36	0.018	2.0281e-29
GTF2A1	1.00422e-33	0.405831	0.962	0.919	2.04821e-29
LOC388780	1.00674e-33	0.190157	0.384	0.03	2.05335e-29
DLX3	1.04245e-33	0.13955	0.373	0.023	2.12619e-29
DRC7	1.04456e-33	0.19017	0.38	0.028	2.13049e-29
CCT6A	1.05686e-33	-0.318272	0.997	0.995	2.15556e-29
KAT8	1.07435e-33	0.268772	0.736	0.354	2.19125e-29
ARHGAP35	1.11182e-33	0.406636	0.849	0.523	2.26766e-29
CSMD3	1.12429e-33	0.19758	0.606	0.199	2.29311e-29
VCAM1	1.15698e-33	0.121585	0.363	0.02	2.35978e-29
GOLGA7	1.22023e-33	0.413083	0.997	0.972	2.48878e-29
APLP2	1.22358e-33	-0.448082	0.997	0.995	2.49562e-29
RP9P	1.29731e-33	0.234851	0.414	0.051	2.64599e-29
PLEKHO1	1.47525e-33	0.343463	0.849	0.528	3.00892e-29
LOC100506476	1.49388e-33	0.136402	0.384	0.03	3.04692e-29
SYT10	1.56327e-33	0.186077	0.356	0.015	3.18844e-29
DDX21	1.64543e-33	-0.447294	0.805	0.977	3.35601e-29
F2RL1	1.65914e-33	-0.140384	0.219	0.694	3.38398e-29
MAPK1IP1L	1.66192e-33	-0.380208	0.973	0.987	3.38965e-29
PDXDC1	1.6752e-33	0.405281	0.976	0.924	3.41674e-29
NUTF2	1.74284e-33	-0.368817	0.99	0.99	3.55469e-29
CDH7	1.74465e-33	0.205384	0.397	0.04	3.55839e-29
POLR3GL	1.82744e-33	0.432217	0.952	0.806	3.72724e-29
HERC1	1.83608e-33	0.435276	0.952	0.806	3.74486e-29
NGRN	1.90542e-33	0.45696	0.993	0.975	3.88629e-29
ATP6V1B1	1.96458e-33	-0.186967	0.168	0.616	4.00696e-29
PRSS23	2.0676e-33	-0.409185	0.613	0.907	4.21708e-29
DSG3	2.14258e-33	0.878792	0.993	0.967	4.37e-29
PSMF1	2.21513e-33	0.406257	1	0.97	4.51798e-29
NOC4L	2.22947e-33	0.439594	0.955	0.949	4.54723e-29
CENPA	2.45046e-33	-0.37728	0.267	0.712	4.99797e-29
DENND5A	2.47177e-33	0.352302	0.784	0.462	5.04142e-29
VPS29	2.56245e-33	-0.448649	0.969	0.99	5.22637e-29
ELAVL2	2.57314e-33	0.580812	0.986	0.919	5.24817e-29
MSMO1	2.80184e-33	-0.341317	0.74	0.949	5.71462e-29
PEG10	2.88679e-33	-0.295582	0.284	0.745	5.88791e-29
RPA2	3.15061e-33	-0.453598	0.976	0.985	6.42599e-29
FRA10AC1	3.18777e-33	0.483639	0.973	0.924	6.50178e-29
SHISA5	3.3011e-33	-0.467616	0.969	0.985	6.73293e-29
KLC4	3.52975e-33	0.266241	0.781	0.427	7.19928e-29
RPP25L	3.65009e-33	-0.370299	0.555	0.891	7.44472e-29
C3	3.94893e-33	0.117653	0.435	0.063	8.05423e-29
IFT172	4.23307e-33	-0.218595	0.377	0.826	8.63376e-29
KIAA2013	4.27682e-33	-0.302333	0.473	0.886	8.723e-29
PYCR2	4.79953e-33	0.307183	0.962	0.899	9.78912e-29
RCN2	5.30545e-33	0.440343	0.979	0.929	1.0821e-28
ENOX1	5.36163e-33	0.131778	0.418	0.048	1.09356e-28
GNG11	5.37736e-33	0.30072	0.527	0.139	1.09677e-28
KIAA0355	5.58165e-33	0.450403	0.976	0.912	1.13843e-28
EIF3A	5.84714e-33	-0.437919	0.973	0.992	1.19258e-28
SYF2	5.89485e-33	0.500855	0.986	0.962	1.20231e-28
LINC01554	5.97769e-33	0.187669	0.503	0.124	1.21921e-28
CHTF8	6.03603e-33	0.367928	0.973	0.917	1.23111e-28
PDCD6IP	6.41857e-33	0.430089	0.993	0.972	1.30913e-28
AGL	6.49852e-33	-0.415442	0.634	0.932	1.32544e-28
ABCD4	6.58823e-33	-0.313104	0.654	0.914	1.34373e-28
PAIP2	6.7286e-33	0.37266	1	0.992	1.37236e-28
VAPA	6.74361e-33	0.386851	0.997	0.982	1.37543e-28
NBEAP1	6.8525e-33	0.125165	0.455	0.071	1.39764e-28
DAD1	6.8875e-33	-0.384972	1	0.992	1.40477e-28
NR3C2	7.8283e-33	0.136225	0.545	0.124	1.59666e-28
RAB38	7.85377e-33	0.277443	0.623	0.227	1.60185e-28
NRG1	8.00789e-33	0.288838	0.767	0.399	1.63329e-28
STARD10	8.18803e-33	0.304618	0.753	0.371	1.67003e-28
TMEM69	8.28407e-33	-0.29983	0.616	0.924	1.68962e-28
ABHD16A	8.8771e-33	-0.41432	0.884	0.97	1.81057e-28
KIZ	9.11049e-33	0.378758	0.969	0.889	1.85818e-28
B4GALT6	9.28955e-33	0.270529	0.777	0.417	1.8947e-28
FAM117A	9.32363e-33	0.331013	0.781	0.447	1.90165e-28
TCN2	9.90839e-33	0.195066	0.541	0.139	2.02092e-28
TRAM2	1.0367e-32	-0.337225	0.568	0.912	2.11446e-28
C19orf24	1.0678e-32	0.46898	0.979	0.947	2.17788e-28
MBNL1	1.08353e-32	0.266423	0.774	0.386	2.20998e-28
POLR2A	1.14272e-32	0.426484	0.959	0.833	2.33069e-28
SNX30	1.15049e-32	0.332707	0.798	0.457	2.34654e-28
FBXO11	1.18839e-32	0.387181	0.959	0.821	2.42384e-28
B3GALNT1	1.23468e-32	0.318622	0.853	0.588	2.51826e-28
ACTN1	1.26572e-32	-0.461828	0.757	0.939	2.58156e-28
NDUFB2	1.27082e-32	-0.3573	0.997	0.997	2.59197e-28
TNFAIP1	1.2836e-32	-0.150587	0.229	0.712	2.61803e-28
ARPC1A	1.28562e-32	-0.374277	0.993	0.99	2.62215e-28
CFL2	1.29578e-32	0.360496	0.873	0.609	2.64288e-28
HLX	1.33237e-32	0.144102	0.366	0.028	2.71749e-28
PDZRN3	1.35407e-32	0.175958	0.541	0.139	2.76176e-28
HYLS1	1.35535e-32	0.372405	0.949	0.755	2.76438e-28
CHD3	1.36105e-32	0.330668	0.887	0.679	2.77599e-28
MARCKSL1	1.4186e-32	-0.39772	0.832	0.962	2.89338e-28
ZNF267	1.45677e-32	0.432319	0.894	0.732	2.97122e-28
MIER1	1.50651e-32	0.47108	0.962	0.909	3.07268e-28
JAKMIP1	1.54482e-32	0.137058	0.421	0.053	3.15081e-28
COL4A2	1.57264e-32	-0.309855	0.647	0.942	3.20756e-28
HSPA1B	1.58702e-32	0.373681	0.966	0.871	3.23688e-28
DNALI1	1.64634e-32	0.431017	0.832	0.525	3.35788e-28
RAB11FIP1	1.64643e-32	-0.229391	0.24	0.692	3.35806e-28
C11orf73	1.69857e-32	-0.40285	0.726	0.965	3.46439e-28
LOC101928523	1.70573e-32	0.142764	0.37	0.028	3.47902e-28
SP5	1.74188e-32	0.120313	0.36	0.02	3.55275e-28
CCDC109B	1.74824e-32	0.300928	0.589	0.192	3.5657e-28
IL6R	1.77233e-32	-0.351305	0.517	0.874	3.61485e-28
GPR161	1.78549e-32	0.285066	0.613	0.212	3.64168e-28
BOC	1.852e-32	0.127155	0.339	0.013	3.77735e-28
INO80C	1.92069e-32	0.384367	0.955	0.909	3.91744e-28
HMGA1	1.92517e-32	0.416073	0.997	0.985	3.92657e-28
EXOC1	1.97292e-32	0.406443	0.966	0.866	4.02397e-28
SWT1	2.06559e-32	0.369603	0.849	0.598	4.21298e-28
TUBBP5	2.07184e-32	-0.310614	0.592	0.896	4.22573e-28
SLC40A1	2.15112e-32	0.232774	0.616	0.23	4.38743e-28
OLFML3	2.21916e-32	-0.177507	0.199	0.631	4.52619e-28
RBCK1	2.3445e-32	0.34079	0.774	0.475	4.78184e-28
TPT1	2.41576e-32	-0.371208	1	1	4.92719e-28
MTMR3	2.56295e-32	0.510257	0.969	0.838	5.22739e-28
LMO4	2.58725e-32	0.531594	0.952	0.914	5.27696e-28
PSMB3	2.62223e-32	-0.470605	0.952	0.99	5.34831e-28
HOXA10	2.67574e-32	0.129076	0.366	0.025	5.45745e-28
FOXD1	2.71011e-32	0.162677	0.363	0.025	5.52753e-28
DAP3	2.73306e-32	-0.381821	0.949	0.99	5.57436e-28
RNF149	2.82713e-32	0.830486	1	0.995	5.76622e-28
ABCA5	2.85055e-32	0.462558	0.853	0.621	5.81398e-28
DCTN6	3.05266e-32	0.486294	0.973	0.942	6.22621e-28
CLPX	3.17746e-32	-0.272514	0.558	0.937	6.48075e-28
GPC4	3.26588e-32	0.135313	0.476	0.104	6.66109e-28
PTPRD	3.2847e-32	0.121542	0.438	0.073	6.69947e-28
LOC101927746	3.6321e-32	-0.122431	0.096	0.525	7.40804e-28
ZNF490	3.74295e-32	-0.144309	0.284	0.755	7.63413e-28
NUDC	4.07128e-32	0.352431	1	0.99	8.30378e-28
CUL4A	4.1915e-32	0.398207	0.99	0.967	8.54898e-28
PIK3CG	4.21897e-32	0.177919	0.521	0.126	8.60501e-28
DNAJC1	4.26296e-32	0.453174	0.973	0.949	8.69473e-28
SLC44A2	4.26695e-32	-0.231273	0.445	0.846	8.70287e-28
NPIPB9	4.39271e-32	0.145725	0.493	0.104	8.95936e-28
SOCS4	4.39291e-32	-0.460338	0.599	0.909	8.95977e-28
GTF2IRD2	4.66111e-32	-0.206536	0.438	0.833	9.5068e-28
ZYX	4.67089e-32	-0.342419	0.675	0.924	9.52675e-28
HAX1	4.76588e-32	-0.346511	0.932	0.985	9.72049e-28
VEZF1	4.97757e-32	0.416999	0.914	0.74	1.01523e-27
TMEM57	5.03598e-32	0.394383	0.87	0.609	1.02714e-27
SSR1	5.21795e-32	-0.376959	0.918	0.987	1.06425e-27
GRSF1	5.28754e-32	0.391111	0.973	0.944	1.07845e-27
MAP7	5.32381e-32	0.216095	0.438	0.073	1.08584e-27
BTBD6	5.53054e-32	0.333455	0.723	0.369	1.12801e-27
NKIRAS1	5.68484e-32	0.327359	0.908	0.747	1.15948e-27
RGMB	5.846e-32	0.390617	0.945	0.783	1.19235e-27
NOP16	5.87555e-32	-0.437504	0.743	0.942	1.19838e-27
LOC283683	6.34957e-32	0.374025	0.877	0.586	1.29506e-27
SYNGR3	6.37024e-32	0.421082	0.863	0.694	1.29927e-27
C14orf39	6.50313e-32	0.230007	0.671	0.273	1.32638e-27
KXD1	6.70104e-32	-0.340559	0.846	0.975	1.36674e-27
PITX2	6.82684e-32	0.145771	0.363	0.028	1.3924e-27
RIC8A	6.87299e-32	-0.18143	0.329	0.783	1.40182e-27
CHRDL2	7.20447e-32	0.188859	0.397	0.045	1.46942e-27
DGKD	7.42656e-32	0.4887	0.976	0.924	1.51472e-27
ZCCHC10	7.84433e-32	0.480153	0.99	0.955	1.59993e-27
RNPEPL1	8.22438e-32	0.183482	0.524	0.129	1.67745e-27
RPS4Y2	8.28233e-32	0.136802	0.394	0.043	1.68926e-27
LYSMD2	8.32302e-32	0.213693	0.466	0.093	1.69756e-27
PER3	8.32761e-32	0.2898	0.86	0.596	1.6985e-27
PAK4	8.92287e-32	0.331758	0.774	0.449	1.81991e-27
CSF3	9.87848e-32	0.142326	0.342	0.018	2.01481e-27
ALG5	9.94972e-32	-0.294262	0.479	0.836	2.02934e-27
KRT222	1.06658e-31	0.190704	0.421	0.058	2.1754e-27
DAW1	1.07619e-31	0.143769	0.394	0.048	2.195e-27
L3MBTL3	1.09395e-31	0.322329	0.733	0.366	2.23122e-27
DPYSL5	1.09719e-31	-0.217027	0.216	0.657	2.23783e-27
ANKRD31	1.09829e-31	0.261474	0.603	0.197	2.24008e-27
PROS1	1.22938e-31	-0.148148	0.277	0.753	2.50744e-27
BAX	1.23559e-31	-0.193989	0.325	0.763	2.52011e-27
REXO2	1.37381e-31	0.477909	0.986	0.98	2.80202e-27
JARID2	1.37883e-31	0.481343	0.955	0.907	2.81227e-27
NDRG1	1.43023e-31	0.277098	0.723	0.343	2.9171e-27
ARHGAP17	1.4545e-31	0.229199	0.682	0.303	2.96659e-27
FAM149A	1.46417e-31	0.137598	0.363	0.028	2.98632e-27
SARNP	1.47503e-31	0.43908	0.99	0.987	3.00846e-27
PHLPP1	1.49551e-31	0.303853	0.733	0.338	3.05023e-27
ALX4	1.51173e-31	-0.148463	0.089	0.513	3.08333e-27
FGF9	1.52662e-31	0.340489	0.733	0.384	3.11369e-27
ARID3B	1.60936e-31	0.451177	0.945	0.821	3.28245e-27
SKAP1	1.63559e-31	0.150633	0.432	0.066	3.33596e-27
ANKRD30B	1.68985e-31	0.1239	0.315	0.005	3.44663e-27
PHB2	1.73072e-31	-0.408014	0.928	0.982	3.52997e-27
COBL	1.80972e-31	0.250722	0.668	0.28	3.6911e-27
RIPPLY2	1.87529e-31	0.0973539	0.322	0.008	3.82484e-27
ANKRD13B	1.92748e-31	0.108052	0.404	0.051	3.93129e-27
HIGD2A	1.92749e-31	-0.429465	0.938	0.977	3.9313e-27
TMEM101	1.93901e-31	-0.31705	0.555	0.924	3.9548e-27
LINC01089	1.9589e-31	0.258207	0.644	0.273	3.99536e-27
ZIC5	2.30477e-31	0.113978	0.318	0.008	4.7008e-27
SMYD2	2.32449e-31	0.335944	0.911	0.768	4.74103e-27
ARID4B	2.40887e-31	0.462561	0.955	0.902	4.91313e-27
C11orf97	2.41769e-31	0.126776	0.336	0.015	4.93112e-27
PPAP2C	2.42927e-31	0.279794	0.723	0.361	4.95474e-27
OAZ2	2.43439e-31	-0.35811	0.884	0.977	4.96519e-27
CCDC59	2.46901e-31	0.43442	0.973	0.962	5.03579e-27
TXNDC15	2.55445e-31	-0.38336	0.771	0.967	5.21006e-27
PNLDC1	2.58309e-31	0.368593	0.914	0.717	5.26846e-27
CCND1	2.65629e-31	0.318499	0.562	0.179	5.41776e-27
TNFAIP2	2.67947e-31	0.117699	0.449	0.086	5.46505e-27
POLRMT	2.77969e-31	0.465143	0.976	0.947	5.66947e-27
NUTM1	3.06533e-31	0.160854	0.575	0.164	6.25204e-27
COPE	3.1073e-31	0.316316	0.997	0.995	6.33766e-27
CNN2	3.17215e-31	-0.307002	0.627	0.929	6.46991e-27
CTR9	3.30585e-31	0.417809	0.973	0.942	6.74261e-27
MRAS	3.31671e-31	0.324602	0.822	0.482	6.76477e-27
NIPA1	3.40637e-31	0.235749	0.651	0.275	6.94763e-27
DDHD1	3.48146e-31	0.416371	0.976	0.902	7.10079e-27
RTKN2	3.77159e-31	0.390087	0.894	0.684	7.69253e-27
ZMYND11	3.93278e-31	0.353742	0.914	0.664	8.0213e-27
POTEM	4.1412e-31	0.140117	0.51	0.124	8.44638e-27
C1S	4.37513e-31	0.176099	0.445	0.083	8.92351e-27
TCEA1	4.49412e-31	0.419166	0.983	0.972	9.16621e-27
ASCC1	4.57544e-31	0.378501	0.973	0.894	9.33206e-27
CALB2	4.63309e-31	0.141443	0.373	0.035	9.44965e-27
NOL4	4.88284e-31	0.149047	0.332	0.015	9.95903e-27
PHF21A	4.98366e-31	0.34396	0.884	0.689	1.01647e-26
RAMP1	5.08437e-31	0.292527	0.627	0.242	1.03701e-26
DECR1	5.12915e-31	0.428377	0.908	0.742	1.04614e-26
SATB2	5.23637e-31	0.0718408	0.349	0.023	1.06801e-26
COPS3	5.30412e-31	0.373613	0.983	0.98	1.08183e-26
MADD	5.78719e-31	0.329773	0.928	0.715	1.18036e-26
CREBBP	5.84572e-31	0.556331	0.955	0.894	1.19229e-26
XRCC2	6.25954e-31	-0.18177	0.178	0.616	1.2767e-26
C8orf59	6.36231e-31	-0.340105	0.784	0.965	1.29766e-26
DLX4	6.78752e-31	0.15116	0.342	0.02	1.38438e-26
CELF2	7.13363e-31	0.219299	0.63	0.23	1.45498e-26
AFF3	7.63856e-31	0.253533	0.538	0.162	1.55796e-26
CYP11A1	7.69194e-31	0.190453	0.61	0.23	1.56885e-26
TEAD1	7.7018e-31	0.499418	0.901	0.732	1.57086e-26
LOC389705	7.91094e-31	0.276152	0.538	0.154	1.61352e-26
AAMP	7.94282e-31	-0.333835	0.955	0.987	1.62002e-26
JKAMP	8.19991e-31	0.388507	0.969	0.924	1.67245e-26
EPSTI1	8.24229e-31	0.170007	0.459	0.088	1.6811e-26
SSX3	8.44472e-31	0.126722	0.356	0.028	1.72238e-26
TIPARP	8.86949e-31	0.245186	0.589	0.199	1.80902e-26
NR4A2	8.93794e-31	0.168365	0.397	0.053	1.82298e-26
LINC01481	9.21903e-31	0.270569	0.661	0.303	1.88031e-26
PHF14	9.9914e-31	0.422988	0.973	0.909	2.03785e-26
WDR77	1.09876e-30	-0.350611	0.86	0.97	2.24102e-26
ATP6V0E1	1.11484e-30	-0.490452	0.938	0.987	2.27383e-26
TIFA	1.13817e-30	0.17484	0.384	0.043	2.32141e-26
CALM1	1.15859e-30	-0.374109	0.997	0.995	2.36307e-26
SLC38A7	1.18302e-30	-0.245881	0.373	0.775	2.41288e-26
NUTM2B-AS1	1.19547e-30	0.371707	0.932	0.828	2.43828e-26
NFKBIB	1.24186e-30	-0.225334	0.291	0.747	2.5329e-26
DLEU1	1.25572e-30	0.449854	0.969	0.949	2.56117e-26
CSNK2A2	1.27507e-30	0.432943	0.798	0.485	2.60063e-26
ZGLP1	1.28005e-30	0.359458	0.784	0.538	2.61078e-26
NELFCD	1.3217e-30	0.361775	0.969	0.904	2.69574e-26
AMT	1.32901e-30	-0.138494	0.062	0.457	2.71064e-26
HDAC5	1.39389e-30	0.433941	0.969	0.891	2.84297e-26
MAGEB3	1.42654e-30	0.129419	0.404	0.056	2.90958e-26
GCC2	1.44091e-30	0.452338	0.997	0.987	2.93889e-26
CRYGD	1.4519e-30	0.218027	0.469	0.106	2.9613e-26
LYST	1.48799e-30	0.311736	0.781	0.462	3.0349e-26
BBS2	1.52714e-30	0.325998	0.935	0.813	3.11476e-26
ACOT4	1.53655e-30	0.30346	0.695	0.343	3.13395e-26
CALM3	1.54106e-30	-0.380493	0.945	0.982	3.14315e-26
MAP2K7	1.54245e-30	0.392209	0.86	0.604	3.14598e-26
NDUFV3	1.54455e-30	-0.402824	0.736	0.97	3.15027e-26
NES	1.54972e-30	0.278449	0.524	0.149	3.1608e-26
ZC3H13	1.59048e-30	0.379437	0.997	0.982	3.24395e-26
RNASEH2C	1.59315e-30	-0.415776	0.788	0.952	3.24939e-26
RHNO1	1.68962e-30	-0.287573	0.514	0.843	3.44614e-26
KBTBD13	1.70941e-30	0.256697	0.373	0.038	3.48651e-26
PNPT1	1.77312e-30	-0.330593	0.853	0.957	3.61645e-26
PREX2	1.77993e-30	0.14852	0.404	0.053	3.63035e-26
IL27RA	1.9114e-30	0.226481	0.541	0.159	3.89849e-26
FAM53B	1.92146e-30	0.35892	0.901	0.649	3.919e-26
ANKRD32	1.9423e-30	0.429454	0.969	0.942	3.96151e-26
CD82	1.97678e-30	0.814347	1	0.972	4.03183e-26
SPECC1	2.05167e-30	0.408038	0.976	0.972	4.18459e-26
GTPBP3	2.14018e-30	-0.148717	0.175	0.588	4.36512e-26
CDKL2	2.41808e-30	0.243121	0.442	0.081	4.93192e-26
NUCB1	2.55084e-30	-0.30209	0.729	0.952	5.20269e-26
CTTNBP2	2.59453e-30	0.161691	0.356	0.03	5.29181e-26
CREM	2.63239e-30	0.408649	0.993	0.972	5.36903e-26
SLC39A11	2.75665e-30	-0.103756	0.175	0.634	5.62246e-26
RNH1	2.82884e-30	0.332476	1	0.987	5.7697e-26
NEFL	2.84251e-30	0.25879	0.538	0.154	5.79759e-26
FEZ2	2.87252e-30	-0.514989	0.384	0.79	5.85879e-26
CIB1	2.88647e-30	0.49417	0.887	0.76	5.88724e-26
NCK2	2.88841e-30	0.317531	0.887	0.677	5.89121e-26
SCAMP2	2.91104e-30	0.435526	0.89	0.763	5.93736e-26
POLR1C	2.94213e-30	-0.369232	0.959	0.987	6.00077e-26
HOXB5	3.02284e-30	0.26216	0.534	0.144	6.16539e-26
RXRA	3.03167e-30	0.271176	0.596	0.21	6.1834e-26
HSPA12A	3.19895e-30	0.116789	0.425	0.066	6.52457e-26
PELI1	3.20011e-30	0.300659	0.921	0.679	6.52694e-26
FLJ33581	3.76539e-30	0.189026	0.318	0.013	7.6799e-26
SOS2	3.91134e-30	0.192891	0.462	0.098	7.97756e-26
C18orf8	3.9772e-30	0.23342	0.904	0.727	8.11191e-26
DMRT3	4.07794e-30	0.115864	0.387	0.048	8.31736e-26
P4HA2	4.44772e-30	0.190395	0.839	0.518	9.07156e-26
PXDN	4.46466e-30	-0.353696	0.729	0.949	9.10611e-26
NBPF20	4.6212e-30	0.034667	0.774	0.51	9.42541e-26
IKZF1	4.62929e-30	0.128943	0.356	0.033	9.4419e-26
AHSA1	4.66307e-30	0.37137	0.993	0.992	9.5108e-26
PPAPDC1B	4.81161e-30	-0.292674	0.432	0.821	9.81377e-26
MARCH3*	4.85645e-30	0.160932	0.486	0.111	9.90521e-26
DDX58	4.98832e-30	0.168169	0.421	0.071	1.01742e-25
ME1	5.0697e-30	0.190728	0.538	0.162	1.03402e-25
DIRAS3	5.07288e-30	0.19114	0.401	0.058	1.03466e-25
DCTN5	5.17238e-30	-0.341148	0.829	0.975	1.05496e-25
LRRIQ1	5.33649e-30	0.449797	0.89	0.626	1.08843e-25
DYNC1I1	5.49956e-30	0.150988	0.366	0.035	1.12169e-25
FAHD2A	5.55273e-30	-0.203883	0.418	0.798	1.13253e-25
UTP18	5.65826e-30	0.35899	0.99	0.982	1.15406e-25
OXR1	5.70505e-30	0.317848	0.839	0.543	1.1636e-25
C1orf216	5.86061e-30	0.117052	0.473	0.098	1.19533e-25
KLF5	5.94194e-30	0.362126	0.777	0.434	1.21192e-25
DCAF12L1	6.38512e-30	0.193484	0.534	0.164	1.30231e-25
SERPING1	7.08563e-30	-0.546669	0.911	0.977	1.44519e-25
BAG6	7.2374e-30	0.479086	0.993	0.967	1.47614e-25
TUBGCP3	7.25328e-30	0.30755	0.935	0.765	1.47938e-25
AZI2	7.36892e-30	0.430108	0.973	0.947	1.50297e-25
SYCE3	7.4393e-30	0.270771	0.589	0.21	1.51732e-25
GUCY1A2	7.59123e-30	0.169461	0.349	0.028	1.54831e-25
PROM1	8.01369e-30	-0.218762	0.459	0.846	1.63447e-25
DDIT4L	8.20246e-30	-0.338937	0.695	0.929	1.67297e-25
CDH5	8.55618e-30	-0.0527969	0.072	0.487	1.74512e-25
WWC3	8.5896e-30	0.196077	0.497	0.124	1.75193e-25
CATSPERG	9.0555e-30	-0.14472	0.147	0.566	1.84696e-25
PRKAG2-AS1	9.49328e-30	0.134611	0.336	0.023	1.93625e-25
GABARAPL1	9.52876e-30	-0.367863	0.623	0.889	1.94349e-25
NAPA	9.81417e-30	0.33914	0.973	0.939	2.0017e-25
CRYBA4	9.81924e-30	0.185323	0.363	0.035	2.00273e-25
LOC101928794	1.0094e-29	-0.147124	0.065	0.475	2.05877e-25
SAFB	1.01824e-29	0.39267	0.976	0.98	2.07679e-25
DLG3	1.02076e-29	-0.211749	0.281	0.722	2.08195e-25
DUSP9	1.02633e-29	0.140788	0.387	0.051	2.09329e-25
ALDH9A1	1.05372e-29	0.311348	0.979	0.962	2.14916e-25
ZNHIT1	1.0601e-29	0.43287	0.952	0.899	2.16218e-25
AREL1	1.13507e-29	0.351051	0.901	0.74	2.31509e-25
BEND3	1.16936e-29	-0.172837	0.291	0.755	2.38504e-25
ARAP2	1.18741e-29	0.171513	0.404	0.066	2.42184e-25
RIOK1	1.22372e-29	0.393857	0.976	0.934	2.49591e-25
ZAN	1.23364e-29	-0.188033	0.089	0.482	2.51614e-25
TBX3	1.2389e-29	0.262287	0.661	0.263	2.52687e-25
MBOAT2	1.24179e-29	0.287592	0.586	0.227	2.53275e-25
ZNF652	1.25771e-29	0.402481	0.873	0.629	2.56523e-25
NAA60	1.31584e-29	0.346557	0.877	0.75	2.68379e-25
PPP2R1A	1.3169e-29	0.423895	0.997	0.99	2.68595e-25
LOC339166	1.38101e-29	0.0764118	0.332	0.02	2.8167e-25
CDT1	1.5153e-29	-0.277737	0.271	0.699	3.09061e-25
ZBTB16	1.5304e-29	0.219524	0.558	0.177	3.12141e-25
GLCCI1	1.531e-29	0.27676	0.64	0.258	3.12263e-25
DZIP1	1.58889e-29	0.159065	0.387	0.053	3.2407e-25
MSC	1.61527e-29	-0.172264	0.161	0.573	3.29451e-25
MAGED1	1.62453e-29	-0.393617	0.726	0.917	3.31338e-25
C3orf17	1.68152e-29	0.378961	0.976	0.919	3.42964e-25
GJA3	1.68665e-29	0.142859	0.336	0.023	3.44009e-25
PCMT1	1.69265e-29	-0.372347	0.976	0.98	3.45233e-25
POLI	1.80633e-29	0.343374	0.914	0.778	3.6842e-25
UNK	1.90823e-29	-0.339053	0.736	0.952	3.89202e-25
CDCA3	1.93997e-29	-0.43026	0.243	0.659	3.95677e-25
YBX1	1.97613e-29	0.457024	0.993	0.985	4.03051e-25
NELL2	2.01804e-29	0.19862	0.654	0.28	4.11598e-25
MORF4L2-AS1	2.02199e-29	0.157667	0.418	0.068	4.12405e-25
ANKRD36B	2.03149e-29	-0.309641	0.551	0.889	4.14342e-25
NPY	2.12421e-29	0.210503	0.418	0.073	4.33254e-25
MAGEA1	2.16254e-29	0.155899	0.39	0.056	4.41072e-25
TCHH	2.32212e-29	0.153757	0.414	0.066	4.7362e-25
YPEL3	2.33693e-29	0.286416	0.723	0.348	4.7664e-25
MRPS2	2.44732e-29	-0.302569	0.671	0.919	4.99155e-25
CSDE1	2.46287e-29	0.295342	1	0.997	5.02326e-25
DNAJC2	2.48726e-29	0.440679	0.983	0.967	5.07302e-25
UBE2D3	2.51762e-29	0.330257	1	0.995	5.13493e-25
PARP9	2.57994e-29	0.137314	0.384	0.053	5.26206e-25
PCED1A	2.59189e-29	0.198054	0.688	0.351	5.28641e-25
DNMBP	2.59302e-29	-0.243735	0.575	0.912	5.28873e-25
RPL26L1	2.87226e-29	0.372007	0.99	0.99	5.85825e-25
ARRDC4	2.96187e-29	0.291351	0.777	0.47	6.04103e-25
PIH1D3	3.01206e-29	0.179875	0.404	0.071	6.1434e-25
IFT57	3.0561e-29	0.417068	0.935	0.821	6.23321e-25
RBBP8	3.36003e-29	0.377934	0.973	0.914	6.85313e-25
TARS2	3.4291e-29	-0.209258	0.555	0.894	6.99398e-25
NPW	3.61153e-29	0.307	0.534	0.174	7.36608e-25
NUDT1	3.76438e-29	-0.4496	0.849	0.972	7.67784e-25
ZNF385B	3.78801e-29	0.121577	0.332	0.023	7.72603e-25
TRIP12	3.91525e-29	0.44084	0.99	0.955	7.98554e-25
RBM5	3.99545e-29	-0.327945	0.873	0.987	8.14913e-25
TPRN	4.23464e-29	0.254537	0.562	0.194	8.63697e-25
HYDIN	4.28824e-29	0.244781	0.603	0.217	8.74629e-25
ANKRD50	4.29617e-29	0.287635	0.729	0.384	8.76248e-25
CASP7	4.37584e-29	0.319481	0.894	0.77	8.92496e-25
LINC01116	4.49415e-29	0.161768	0.404	0.068	9.16627e-25
RBM34	4.73447e-29	0.376493	0.993	0.985	9.65642e-25
SDHD	4.8094e-29	-0.321325	0.798	0.962	9.80925e-25
WDR48	4.83507e-29	0.331257	0.986	0.967	9.86161e-25
ABALON	4.87022e-29	0.316026	0.613	0.242	9.9333e-25
KMT2E	5.32966e-29	0.426749	0.969	0.942	1.08704e-24
TMSB15B	5.58088e-29	0.208174	0.548	0.182	1.13828e-24
MPHOSPH10	5.68801e-29	0.414803	0.993	0.977	1.16013e-24
ZPBP2	6.08511e-29	0.105169	0.377	0.048	1.24112e-24
SPSB2	6.29712e-29	-0.209646	0.164	0.591	1.28436e-24
HSPA4	6.31702e-29	0.353208	0.986	0.985	1.28842e-24
RAB18	6.46452e-29	0.355791	0.983	0.967	1.3185e-24
FOXP1	6.59427e-29	0.401698	0.918	0.77	1.34497e-24
KCMF1	6.64809e-29	0.396945	0.911	0.687	1.35594e-24
CDIPT-AS1	6.66516e-29	0.236606	0.575	0.207	1.35943e-24
LPGAT1	6.71514e-29	0.226367	0.613	0.222	1.36962e-24
NPR2	6.85667e-29	0.0892264	0.459	0.109	1.39849e-24
ITM2B	6.89451e-29	-0.442893	1	0.997	1.4062e-24
COX6A1	7.20192e-29	-0.293041	1	1	1.4689e-24
ACTR1A	7.27684e-29	-0.311266	0.634	0.924	1.48418e-24
STK24	7.31832e-29	0.199853	0.938	0.838	1.49265e-24
SAFB2	7.6158e-29	0.439669	0.952	0.912	1.55332e-24
MANSC1	7.65923e-29	-0.144426	0.175	0.609	1.56218e-24
UQCR10	7.68866e-29	-0.395808	1	0.992	1.56818e-24
LOC100505549	7.99217e-29	0.680658	0.723	0.424	1.63008e-24
ACSL5	8.31093e-29	0.132971	0.336	0.028	1.6951e-24
FAM65A	8.47782e-29	0.180857	0.582	0.207	1.72914e-24
ABT1	8.95351e-29	-0.323489	0.839	0.97	1.82616e-24
ZNF830	9.1102e-29	0.353549	0.801	0.525	1.85812e-24
BEND4	9.2461e-29	0.43698	0.959	0.864	1.88583e-24
WBP11	9.25835e-29	0.407985	0.986	0.96	1.88833e-24
DPAGT1	9.33702e-29	-0.240661	0.565	0.904	1.90438e-24
ARL6IP4	9.51073e-29	0.395722	0.942	0.833	1.93981e-24
RFTN1	9.89127e-29	0.183928	0.384	0.056	2.01742e-24
RGS22	1.02624e-28	0.237716	0.507	0.139	2.09312e-24
AOX1	1.02924e-28	0.148123	0.5	0.139	2.09923e-24
GPATCH4	1.05764e-28	-0.445008	0.736	0.962	2.15716e-24
RPSAP58	1.06756e-28	-0.0595207	0.541	0.904	2.17741e-24
ZNF273	1.07181e-28	-0.204365	0.336	0.76	2.18607e-24
TTTY15	1.08854e-28	-0.227949	0.486	0.828	2.22019e-24
RARG	1.13372e-28	0.153521	0.524	0.162	2.31233e-24
FBXL16	1.14663e-28	0.157944	0.425	0.083	2.33867e-24
HIST1H2AA	1.17042e-28	0.253389	0.791	0.396	2.38719e-24
MMP25	1.2012e-28	-0.140166	0.051	0.429	2.44996e-24
SSX1	1.22247e-28	0.0984944	0.366	0.038	2.49334e-24
CORO1B	1.2836e-28	-0.185589	0.479	0.836	2.61802e-24
PPP2R3C	1.28566e-28	0.413522	0.966	0.896	2.62224e-24
UBA52	1.31857e-28	-0.301274	1	1	2.68936e-24
WDR49	1.34492e-28	0.1838	0.363	0.043	2.74311e-24
CAND2	1.35414e-28	0.203381	0.575	0.212	2.7619e-24
ARL4A	1.36321e-28	0.363944	0.897	0.712	2.7804e-24
RIMS2	1.3777e-28	0.202061	0.408	0.073	2.80996e-24
MTDH	1.38111e-28	0.420993	0.945	0.768	2.81691e-24
CDC42EP1	1.39109e-28	-0.19292	0.267	0.672	2.83727e-24
IDH1	1.4101e-28	-0.264778	0.606	0.896	2.87605e-24
GALNT2	1.45734e-28	0.314577	0.822	0.533	2.97238e-24
MAPKAPK2	1.48414e-28	0.162897	0.401	0.066	3.02705e-24
BRWD1	1.6038e-28	0.391877	0.983	0.962	3.27111e-24
CAPN13	1.62688e-28	-0.0953763	0.027	0.386	3.31819e-24
HBG2	1.62851e-28	-0.204612	0.253	0.712	3.32152e-24
ISL2	1.63916e-28	0.178471	0.466	0.104	3.34324e-24
CASD1	1.64508e-28	0.302329	0.832	0.571	3.3553e-24
ISOC2	1.67242e-28	-0.239353	0.397	0.803	3.41107e-24
LOC339260	1.69514e-28	0.107448	0.438	0.086	3.45741e-24
ATP7B	1.73589e-28	-0.183098	0.257	0.692	3.54053e-24
ALKBH4	1.74544e-28	-0.198	0.219	0.631	3.56001e-24
PDHB	1.84097e-28	-0.32236	0.993	0.99	3.75484e-24
OBFC1	1.85783e-28	0.339004	0.901	0.78	3.78924e-24
SLCO4A1	1.89344e-28	0.122597	0.342	0.03	3.86185e-24
FAM216A	1.92882e-28	-0.286837	0.538	0.861	3.93403e-24
DCLK2	2.03553e-28	0.16852	0.534	0.159	4.15167e-24
MFHAS1	2.08608e-28	0.227087	0.702	0.351	4.25477e-24
C1orf146	2.11593e-28	0.339577	0.709	0.402	4.31566e-24
HGS	2.1205e-28	0.343214	0.945	0.803	4.32497e-24
C9orf114	2.2216e-28	-0.186541	0.531	0.861	4.53118e-24
BTBD3	2.28574e-28	0.326807	0.873	0.677	4.662e-24
MRGBP	2.34425e-28	0.321839	0.699	0.341	4.78134e-24
CCDC127	2.40917e-28	0.393131	0.945	0.816	4.91375e-24
MRPS18C	2.41202e-28	-0.399364	0.894	0.96	4.91955e-24
DDAH1	2.65074e-28	0.13701	0.442	0.096	5.40645e-24
CLSPN	2.6634e-28	-0.839407	0.723	0.929	5.43228e-24
TOM1L2	2.69846e-28	0.256596	0.743	0.412	5.50377e-24
NEO1	2.7766e-28	0.330742	0.839	0.563	5.66315e-24
RPL22L1	2.97931e-28	0.428956	0.921	0.78	6.07661e-24
ARMC4	3.01571e-28	0.106532	0.336	0.028	6.15083e-24
CS	3.04679e-28	-0.256734	0.75	0.944	6.21423e-24
TIMMDC1	3.085e-28	0.347518	0.997	0.987	6.29216e-24
PITPNA	3.14519e-28	0.259024	0.757	0.424	6.41494e-24
CDH18	3.41602e-28	0.110869	0.363	0.043	6.96732e-24
ANKRD24	3.43516e-28	0.157188	0.452	0.106	7.00635e-24
FBXW5	3.60561e-28	0.356445	0.901	0.732	7.35401e-24
AKAP12	3.73468e-28	-0.442776	0.962	0.99	7.61726e-24
MAD1L1	3.75107e-28	0.392611	0.89	0.765	7.65069e-24
PIGO	3.79215e-28	-0.0959819	0.192	0.644	7.73447e-24
ATP5J2	3.80193e-28	-0.32845	1	0.997	7.75442e-24
SESN3	3.95736e-28	0.28815	0.623	0.253	8.07142e-24
EI24	4.04223e-28	-0.334024	0.675	0.937	8.24452e-24
ELOVL2-AS1	4.04792e-28	0.139185	0.414	0.071	8.25613e-24
TTC29	4.07642e-28	0.124034	0.346	0.033	8.31427e-24
ACAD9	4.11093e-28	-0.163569	0.291	0.697	8.38465e-24
CDC20	4.21453e-28	0.220123	0.914	0.669	8.59595e-24
PFAS	4.29014e-28	-0.136216	0.315	0.768	8.75016e-24
ZNF93	4.41618e-28	-0.259117	0.497	0.864	9.00723e-24
PLEKHA5	4.42221e-28	0.444907	0.952	0.881	9.01953e-24
MYH9	4.45277e-28	0.352878	0.921	0.72	9.08187e-24
PLAU	4.57589e-28	-0.233339	0.295	0.707	9.33298e-24
PAFAH1B3	4.59333e-28	0.381261	0.99	0.985	9.36856e-24
SPATA4	4.63858e-28	0.15384	0.493	0.131	9.46084e-24
MUM1L1	4.74212e-28	0.207496	0.538	0.177	9.67202e-24
USP18	4.86306e-28	0.20759	0.438	0.098	9.9187e-24
RABGGTB	4.88051e-28	-0.276012	0.654	0.902	9.95428e-24
SNUPN	4.89595e-28	-0.308091	0.661	0.912	9.98577e-24
LINC01198	4.93454e-28	-0.192444	0.182	0.598	1.00645e-23
ZNF566	5.03353e-28	-0.19898	0.349	0.755	1.02664e-23
IGDCC3	5.09339e-28	0.173151	0.459	0.104	1.03885e-23
HERC2	5.38059e-28	0.42045	0.976	0.924	1.09743e-23
RPARP-AS1	5.40025e-28	-0.143247	0.168	0.573	1.10143e-23
ANKRD12	5.44301e-28	0.405619	0.997	0.987	1.11016e-23
RNF216P1	5.50256e-28	0.469315	0.935	0.881	1.1223e-23
CLEC10A	5.51655e-28	0.0891929	0.339	0.033	1.12516e-23
THUMPD3	6.20663e-28	0.385733	0.969	0.874	1.2659e-23
TOMM22	6.87556e-28	-0.330624	0.99	0.99	1.40234e-23
ATG16L1	7.69055e-28	0.309321	0.976	0.949	1.56856e-23
KIAA1279	8.17452e-28	-0.344958	0.747	0.932	1.66727e-23
SOX12	8.1748e-28	0.198308	0.603	0.237	1.66733e-23
AK2	8.32775e-28	-0.349401	0.801	0.957	1.69853e-23
FOXK1	8.62651e-28	0.696117	1	0.992	1.75946e-23
ZNF462	8.63294e-28	0.149131	0.394	0.063	1.76077e-23
GIGYF1	8.67327e-28	0.290092	0.955	0.838	1.769e-23
EARS2	8.99993e-28	-0.20909	0.651	0.929	1.83563e-23
ACTN2	1.00513e-27	0.175957	0.404	0.073	2.05007e-23
STIM2	1.0058e-27	0.325363	0.75	0.455	2.05144e-23
PDIA4	1.00603e-27	0.387526	0.997	0.985	2.05191e-23
MPRIP	1.02308e-27	0.446801	0.969	0.881	2.08668e-23
RBMY2FP	1.03302e-27	0.146798	0.342	0.035	2.10694e-23
FBP2	1.0582e-27	0.0756249	0.384	0.061	2.1583e-23
RBBP7	1.08601e-27	0.385663	0.997	0.97	2.21503e-23
UMODL1	1.1065e-27	-0.14217	0.096	0.495	2.25682e-23
PCDH19	1.11372e-27	0.184329	0.301	0.015	2.27154e-23
RPS12	1.14352e-27	0.40372	1	1	2.33233e-23
FHAD1	1.17445e-27	0.130221	0.322	0.023	2.39542e-23
SIMC1	1.18189e-27	0.106722	0.394	0.068	2.41057e-23
PRRX2	1.19826e-27	0.232253	0.479	0.129	2.44397e-23
FN1	1.20426e-27	0.254404	0.661	0.301	2.45621e-23
SUSD3	1.22963e-27	-0.337472	0.572	0.861	2.50796e-23
EPB41L4B	1.25506e-27	0.2256	0.75	0.381	2.55983e-23
C12orf10	1.33226e-27	0.430597	0.945	0.902	2.71728e-23
CAMTA1	1.35959e-27	0.396501	0.983	0.96	2.77301e-23
NME1	1.40597e-27	-0.371357	0.99	0.987	2.86761e-23
MRPL12	1.40882e-27	-0.389568	0.781	0.96	2.87342e-23
MUC12	1.4393e-27	0.116451	0.305	0.018	2.9356e-23
VPS4A	1.48001e-27	0.379458	0.952	0.917	3.01864e-23
ZSCAN9	1.5602e-27	0.283089	0.798	0.477	3.18218e-23
LAYN	1.62799e-27	0.185525	0.428	0.088	3.32046e-23
TCF7	1.65731e-27	0.264348	0.682	0.316	3.38025e-23
BTF3L4	1.78049e-27	-0.321881	0.986	0.995	3.63148e-23
AGPAT3	1.84306e-27	0.115153	0.329	0.03	3.7591e-23
SEPN1	1.85421e-27	-0.160309	0.243	0.662	3.78186e-23
ZNF667-AS1	1.8672e-27	0.450322	0.887	0.705	3.80835e-23
NOS3	1.91605e-27	-0.119776	0.182	0.583	3.90797e-23
SLC35G2	1.93462e-27	0.104957	0.401	0.068	3.94586e-23
CD55	1.94359e-27	0.377412	0.945	0.843	3.96415e-23
C3orf56	2.03803e-27	0.136401	0.336	0.033	4.15676e-23
MAP2K5	2.04314e-27	0.331288	0.836	0.646	4.16718e-23
[truncated: 10,593 more rows]

## Sheet: female pgc to gon
Female PGC>GON DEGs
Gene	p_val	avg_logFC	pct.GON	pct.PGC	p_val_adj
THRA1/BTR	2.64868e-76	1.10422	0.871	0.102	5.40225e-72
STRA8	2.46929e-70	1.14421	0.836	0.106	5.03637e-66
RFX6	5.42075e-68	0.410387	0.724	0.049	1.10562e-63
CYP26A1	1.41237e-67	0.77881	0.828	0.111	2.88067e-63
SMC1B	4.028e-64	2.35193	0.991	0.455	8.2155e-60
MEIS2	8.6863e-64	0.706654	0.905	0.181	1.77166e-59
BAZ1A	8.99423e-64	0.805432	0.914	0.2	1.83446e-59
PSMA8	4.12305e-63	0.51563	0.802	0.1	8.40937e-59
SLC25A31	8.18944e-63	0.769965	0.888	0.187	1.67032e-58
LY6G5C	1.63916e-61	0.485949	0.784	0.098	3.34322e-57
TEX15	2.24379e-61	0.871971	0.853	0.143	4.57643e-57
RRAGD	3.35654e-61	0.557527	0.836	0.128	6.846e-57
POU5F1	1.08748e-59	-1.86955	0.784	0.994	2.21802e-55
PCDH11X	1.66713e-59	0.360583	0.672	0.051	3.40027e-55
SCCPDH	4.45616e-59	1.16438	0.966	0.391	9.08878e-55
PAX6	7.18633e-59	0.867921	0.784	0.123	1.46572e-54
RPS4X	8.57137e-59	-1.4621	1	1	1.74822e-54
TMSB4X	9.94872e-59	-2.34661	0.983	1	2.02914e-54
SAT1	2.6674e-58	-1.92845	0.957	0.998	5.44043e-54
CTCFL	4.31478e-58	0.455117	0.69	0.064	8.80042e-54
PDPN	1.48804e-57	-1.88159	0.897	0.994	3.035e-53
RPS18	1.81506e-57	-1.07524	1	1	3.702e-53
SIX1	1.90514e-57	0.486256	0.638	0.047	3.88573e-53
STK31	2.33144e-57	1.54419	0.974	0.47	4.7552e-53
IFITM1	2.52068e-57	-2.19363	0.741	0.991	5.14118e-53
NANOG	6.80604e-57	-1.20153	0.466	0.981	1.38816e-52
RPL11	8.52795e-57	-1.09455	1	1	1.73936e-52
RPL26	1.33572e-56	-1.16058	1	1	2.72433e-52
MGST3	4.04409e-56	-1.39815	0.94	0.991	8.24832e-52
RPS7	5.79412e-56	-0.958225	1	1	1.18177e-51
RPL7	6.83128e-56	-0.917571	1	1	1.39331e-51
NANOS3	7.67442e-56	-1.70313	0.724	0.991	1.56527e-51
TPM4	2.47476e-55	-1.37573	0.759	0.985	5.04752e-51
FAM133A	3.95015e-55	1.09937	0.879	0.234	8.05672e-51
GLIPR2	1.13682e-54	-1.35358	0.733	0.985	2.31866e-50
RPS3	1.48562e-54	-1.03909	1	1	3.03006e-50
NDUFAB1	2.28371e-54	-1.07331	0.991	0.996	4.65785e-50
RPL10A	3.78586e-54	-0.904396	1	1	7.72164e-50
ANHX	4.16155e-54	1.47378	0.957	0.487	8.48789e-50
ZGLP1	8.70596e-54	1.54041	0.914	0.345	1.77567e-49
TXN	3.82708e-53	-1.47094	0.966	0.998	7.80571e-49
EEF1A1	4.45087e-53	-1.09507	1	1	9.07799e-49
PAGE2B	6.36364e-53	1.0811	0.836	0.211	1.29793e-48
MEG3	8.28622e-53	-1.81404	0.966	0.998	1.69006e-48
PIM2	2.38611e-52	-1.32843	0.897	0.989	4.8667e-48
DDX4	3.11112e-52	1.1252	0.983	0.698	6.34544e-48
TCL1A	3.21548e-52	-1.66937	0.871	0.991	6.5583e-48
ETV4	3.26345e-52	-0.777134	0.293	0.945	6.65614e-48
MKRN1	4.3289e-52	-1.1254	0.922	0.994	8.82922e-48
ABCA17P	4.66064e-52	0.533485	0.819	0.17	9.50584e-48
ESX1	5.00554e-52	0.448562	0.672	0.079	1.02093e-47
PQLC3	1.02235e-51	-1.15043	0.871	0.991	2.08519e-47
PPM1N	1.29394e-51	-1.16029	0.44	0.962	2.63913e-47
EEF1G	1.34406e-51	-0.71841	0.991	1	2.74135e-47
ITM2C	1.8996e-51	-1.07824	0.888	0.994	3.87443e-47
RPS15A	1.9487e-51	-1.06982	0.991	1	3.97456e-47
HOXA3	2.22073e-51	0.220111	0.741	0.106	4.52941e-47
FKBP6	3.34326e-51	0.503088	0.767	0.145	6.81892e-47
RPL4	4.12698e-51	-0.716771	0.991	1	8.41738e-47
RPL35A	5.54733e-51	-0.860613	0.991	1	1.13143e-46
STAG3	6.26316e-51	0.686848	0.966	0.474	1.27743e-46
RPL39	8.09871e-51	-1.03343	0.974	1	1.65181e-46
ZCWPW1	8.82692e-51	1.50872	0.983	0.76	1.80034e-46
RPL3	1.14945e-50	-0.796915	0.991	1	2.34442e-46
RPS3A	1.16008e-50	-0.816696	0.991	1	2.36611e-46
CD74	1.32544e-50	0.420912	0.897	0.234	2.70337e-46
SLC3A2	2.53425e-50	-0.944918	0.888	0.985	5.16886e-46
SPOCK3	2.60042e-50	0.284514	0.56	0.036	5.30382e-46
B2M	3.46023e-50	1.83351	0.974	0.743	7.05748e-46
MEI1	3.50951e-50	0.596543	0.776	0.143	7.15801e-46
TXNDC12	3.74197e-50	-1.07576	0.81	0.985	7.63213e-46
GNB2L1	4.13735e-50	-0.904507	0.974	0.998	8.43854e-46
AK9	5.45902e-50	0.632948	0.819	0.181	1.11342e-45
RPS6	6.10345e-50	-0.686498	1	1	1.24486e-45
RPL27	8.47932e-50	-0.733436	0.983	1	1.72944e-45
RPL13A	8.87273e-50	-1.17349	0.966	0.991	1.80968e-45
NOP10	1.09263e-49	-1.11405	0.897	0.994	2.22853e-45
CD9	1.88676e-49	-1.07538	0.905	0.991	3.84824e-45
LOC81691	2.7624e-49	0.72052	0.966	0.466	5.63419e-45
ASB9	3.80073e-49	0.611731	0.655	0.087	7.75198e-45
DMD	3.90494e-49	-1.21052	0.966	0.985	7.96451e-45
PLBD1	5.30436e-49	-0.97802	0.621	0.968	1.08188e-44
GAS5	7.69789e-49	-0.982799	0.931	0.994	1.57006e-44
ETV5	8.39192e-49	-1.10919	0.612	0.966	1.71162e-44
SMS	9.89484e-49	1.06775	0.991	0.926	2.01815e-44
NMU	1.04953e-48	1.09163	0.966	0.56	2.14063e-44
RBP4	1.55817e-48	0.566418	0.664	0.096	3.17803e-44
APOE	1.68584e-48	-1.25389	0.681	0.979	3.43843e-44
CDKN2D	1.97712e-48	1.10787	0.862	0.279	4.03253e-44
ACTG2	2.38637e-48	-1.82833	0.578	0.947	4.86724e-44
TSPYL2	2.44417e-48	1.38116	0.991	0.719	4.98513e-44
STOM	2.47971e-48	-0.926859	0.767	0.981	5.05762e-44
HOXC9	5.2107e-48	0.50426	0.672	0.102	1.06278e-43
SYNGR4	5.42291e-48	0.361841	0.655	0.085	1.10606e-43
COX8C	6.41822e-48	1.02813	0.948	0.419	1.30906e-43
SLC43A1	6.91369e-48	-0.796764	0.405	0.94	1.41012e-43
ID3	8.51236e-48	1.23114	0.983	0.517	1.73618e-43
CFLAR	8.71412e-48	-0.929296	0.991	0.991	1.77733e-43
DLX5	2.15096e-47	0.358666	0.578	0.051	4.3871e-43
DDIT4	2.73467e-47	-1.31027	0.905	0.994	5.57763e-43
HOXA5	3.4488e-47	0.402104	0.578	0.053	7.03417e-43
THY1	3.72322e-47	-1.12361	0.466	0.945	7.59388e-43
MYL6	8.11106e-47	-0.912012	0.983	0.998	1.65433e-42
SDCBP	1.08034e-46	-0.925342	0.957	0.989	2.20347e-42
DERL3	1.47534e-46	0.9427	0.862	0.285	3.00911e-42
RPS2	1.64334e-46	-1.04877	0.991	1	3.35176e-42
SLC7A8	1.72184e-46	-0.962676	0.569	0.966	3.51186e-42
ZEB2	1.74254e-46	0.264471	0.595	0.064	3.55408e-42
RPL41	2.37849e-46	-0.775333	0.991	1	4.85117e-42
EEF2	2.67826e-46	-0.96464	0.991	0.998	5.46258e-42
POU5F1B	3.03306e-46	-0.104903	0.121	0.898	6.18623e-42
MEIS1	3.07031e-46	0.520864	0.767	0.166	6.26221e-42
CTRL	3.60631e-46	0.32464	0.534	0.038	7.35543e-42
RMND1	3.93819e-46	-0.845134	0.733	0.974	8.03233e-42
PELI2	4.63814e-46	0.371258	0.655	0.091	9.45995e-42
QPRT	5.60161e-46	-1.00019	0.802	0.987	1.1425e-41
HSF2	6.34776e-46	0.929743	0.974	0.728	1.29469e-41
LACC1	6.7823e-46	0.295694	0.578	0.053	1.38332e-41
CCT6B	6.79758e-46	0.494219	0.802	0.185	1.38644e-41
SNAR-C3	9.49569e-46	1.06588	0.983	0.766	1.93674e-41
CPE	1.68361e-45	0.320199	0.612	0.077	3.43388e-41
MMP2	1.78752e-45	-0.777094	0.664	0.966	3.64583e-41
SERPINE2	1.79386e-45	0.617993	0.845	0.279	3.65877e-41
SNAR-E	2.31905e-45	0.0812329	0.733	0.136	4.72994e-41
CCDC79	2.32559e-45	0.286231	0.629	0.072	4.74328e-41
TXLNB	2.55313e-45	0.777773	0.698	0.13	5.20736e-41
SRP14	2.77498e-45	0.629705	1	1	5.65985e-41
RAD9B	2.96728e-45	0.425113	0.75	0.16	6.05206e-41
L1TD1	4.84296e-45	-1.26091	0.888	0.989	9.87769e-41
RBM46	5.85989e-45	1.11366	0.983	0.709	1.19518e-40
DDX24	1.0487e-44	0.959654	0.991	0.989	2.13893e-40
PFN1	1.10934e-44	-0.995098	1	1	2.2626e-40
RPL23	1.43694e-44	-0.855888	0.991	1	2.93079e-40
RPL8	1.44938e-44	-0.701328	1	1	2.95616e-40
GPHA2	1.63241e-44	-1.22712	0.526	0.945	3.32947e-40
DUSP9	1.7213e-44	0.350662	0.569	0.057	3.51076e-40
TDRD1	2.01985e-44	1.02554	0.914	0.381	4.11968e-40
SCML2	2.02916e-44	0.951314	0.94	0.596	4.13867e-40
SYCE1	2.03079e-44	0.890319	0.905	0.379	4.142e-40
KRCC1	2.54433e-44	0.603922	0.836	0.226	5.18942e-40
GLIPR1L2	4.44213e-44	0.369559	0.672	0.106	9.06017e-40
RPL34	4.66414e-44	-0.682968	1	1	9.51297e-40
CRIP1	8.46902e-44	-0.998873	0.853	0.985	1.72734e-39
FKBP2	1.03165e-43	0.982396	1	0.911	2.10414e-39
OXR1	1.09697e-43	0.643772	0.888	0.349	2.23738e-39
LAPTM4A	1.24636e-43	-0.767552	1	0.998	2.54208e-39
FST	1.29222e-43	0.302725	0.466	0.021	2.63562e-39
DMRTB1	1.59345e-43	0.432261	0.707	0.143	3.25001e-39
KHDC3L	1.62665e-43	-1.40909	0.517	0.923	3.31772e-39
HNRNPA1	3.45753e-43	-0.871467	0.983	0.994	7.05198e-39
SEPT7*	3.79572e-43	0.732036	1	0.996	7.74176e-39
SNAR-C4	3.84161e-43	0.404933	0.905	0.355	7.83536e-39
TCL1B	4.58768e-43	-1.17654	0.767	0.968	9.35704e-39
KBTBD13	4.76569e-43	0.334137	0.509	0.038	9.72009e-39
LDHB	5.10558e-43	-0.783188	1	0.998	1.04133e-38
EIF5	6.66405e-43	0.895179	0.991	0.994	1.3592e-38
SYCE3	7.62083e-43	0.752093	0.741	0.164	1.55435e-38
SPCS1	1.02273e-42	0.916533	0.983	0.953	2.08597e-38
DPPA4	1.12379e-42	-0.870656	0.879	0.983	2.29209e-38
FLNA	1.47069e-42	-0.932457	0.802	0.983	2.99961e-38
ID2	1.67514e-42	1.19653	0.905	0.332	3.41662e-38
SUSD2	2.24035e-42	-0.566067	0.241	0.902	4.56942e-38
ESRP1	3.44598e-42	-0.549853	0.31	0.917	7.02843e-38
ZFP42	3.70552e-42	-0.615327	0.336	0.915	7.55777e-38
RPL9	6.15123e-42	-0.637981	0.991	1	1.2546e-37
VAMP8	6.16218e-42	-0.938532	0.767	0.979	1.25684e-37
CALCOCO2	6.30531e-42	1.01932	0.966	0.826	1.28603e-37
ARPC1B	6.62499e-42	-0.698549	0.569	0.968	1.35123e-37
RAB40B	6.89454e-42	0.379977	0.698	0.13	1.40621e-37
RPL22	7.77098e-42	-0.718644	0.991	1	1.58497e-37
TEX30	8.001e-42	1.10012	0.991	0.994	1.63188e-37
ZNF280B	1.16187e-41	0.975388	0.957	0.557	2.36975e-37
ZPBP2	1.51075e-41	0.157603	0.466	0.028	3.08133e-37
DNAH7	2.58702e-41	0.247727	0.517	0.045	5.27649e-37
SERPINH1	2.76383e-41	-0.73809	0.612	0.966	5.63712e-37
RPS18P9	3.06033e-41	-0.27443	0.931	0.991	6.24184e-37
CCNO	3.37924e-41	0.681505	0.966	0.502	6.8923e-37
NPM1	4.37124e-41	-0.622289	0.991	1	8.91558e-37
RBM44	7.02375e-41	0.375869	0.552	0.06	1.43256e-36
SCGB3A2	7.11547e-41	-0.765288	0.483	0.904	1.45127e-36
RNASEH2B	1.05415e-40	0.739521	0.879	0.391	2.15004e-36
KLHL35	1.39571e-40	0.985917	0.94	0.572	2.84668e-36
SMC3	1.49157e-40	0.685617	1	0.994	3.04221e-36
VPS26A	2.04577e-40	0.825324	0.983	0.885	4.17255e-36
TMEM123	2.30338e-40	-0.784114	0.974	0.996	4.69797e-36
RPL18A	2.3035e-40	-0.562029	0.991	1	4.69821e-36
SNHG16	2.41944e-40	-0.673744	0.983	0.996	4.93468e-36
PRDX5	3.27478e-40	0.766404	1	0.998	6.67923e-36
B3GALNT1	4.17931e-40	0.452787	0.819	0.268	8.52411e-36
SOX15	4.41872e-40	-0.91212	0.647	0.955	9.01243e-36
GPATCH11	4.9448e-40	0.902255	1	0.83	1.00854e-35
USP28	5.67362e-40	-0.581847	0.526	0.957	1.15719e-35
RPS24	5.99002e-40	-0.667678	1	1	1.22172e-35
INCA1	6.53625e-40	0.670128	0.836	0.277	1.33313e-35
ACTN1	7.04651e-40	-0.801371	0.543	0.951	1.43721e-35
FAM162B	7.11105e-40	-0.825002	0.69	0.955	1.45037e-35
RBP1	7.57899e-40	0.815732	0.931	0.477	1.54581e-35
ACTN2	7.89293e-40	0.319081	0.578	0.077	1.60984e-35
TFCP2L1	9.49311e-40	-0.754741	0.655	0.966	1.93621e-35
TOMM5	1.25511e-39	-0.797882	0.966	0.998	2.55992e-35
HERC5	1.31758e-39	0.819087	0.991	0.987	2.68734e-35
HNRNPF	1.38897e-39	-0.734937	0.991	0.989	2.83294e-35
SKAP2	1.48609e-39	1.05474	0.948	0.643	3.03102e-35
BCAP31	1.50605e-39	0.699956	0.991	0.985	3.07174e-35
YY2	1.76853e-39	0.383487	0.75	0.191	3.6071e-35
ASRGL1	2.25016e-39	-0.840865	0.922	0.977	4.58943e-35
P4HA2	2.26173e-39	0.317832	0.888	0.349	4.61302e-35
AAMDC	3.27973e-39	1.37799	0.991	0.838	6.68934e-35
MOV10L1	3.36167e-39	0.379951	0.784	0.191	6.85647e-35
CD63	3.4219e-39	-0.731716	0.974	0.991	6.9793e-35
HMGB1	3.42239e-39	0.812127	1	0.998	6.9803e-35
TET1	3.62412e-39	-0.815963	0.819	0.96	7.39176e-35
LGALS1	3.90967e-39	-1.13427	0.871	0.987	7.97417e-35
UPP1	4.13592e-39	-0.77976	0.707	0.972	8.43563e-35
ACTB	4.55601e-39	-0.845175	0.991	0.998	9.29244e-35
FAM46B	4.89772e-39	-0.679568	0.284	0.879	9.9894e-35
MALAT1	4.91817e-39	1.43895	1	1	1.00311e-34
APEX1	5.67276e-39	-0.831029	0.922	0.983	1.15702e-34
DPPA5	1.00286e-38	-1.527	0.526	0.906	2.04543e-34
UBL5	1.03803e-38	0.81729	1	0.998	2.11717e-34
SYCE2	1.10079e-38	0.484752	0.681	0.14	2.24517e-34
PRTG	1.29595e-38	0.442171	0.784	0.217	2.64322e-34
PRAME	1.45274e-38	1.06361	0.991	0.83	2.96301e-34
C17orf104	1.62832e-38	0.417607	0.707	0.149	3.32112e-34
DENND1B	1.64297e-38	0.23403	0.552	0.068	3.351e-34
HSP90AA1	7.549e-38	0.781067	1	1	1.53969e-33
USP11	8.09553e-38	0.889118	0.991	0.866	1.65116e-33
MORC1	8.35756e-38	0.27795	0.474	0.04	1.70461e-33
TCEAL4	9.21892e-38	1.06495	0.983	0.891	1.88029e-33
ATP6V1D	9.22767e-38	0.977727	0.991	0.923	1.88208e-33
S100A13	1.39492e-37	-0.81146	0.802	0.96	2.84508e-33
EFEMP1	1.82057e-37	-0.587135	0.586	0.951	3.71323e-33
FH	1.86393e-37	0.720238	0.974	0.834	3.80167e-33
DPEP3	1.93282e-37	0.758291	0.905	0.389	3.94217e-33
LY6E	2.20857e-37	-0.721519	0.948	0.991	4.50461e-33
RPL23A	2.28013e-37	-0.615198	0.991	1	4.65055e-33
FAM50B	2.29047e-37	0.298837	0.698	0.157	4.67165e-33
DAZL	2.74623e-37	0.825791	0.966	0.813	5.60121e-33
C5orf47	2.92046e-37	0.837906	0.776	0.272	5.95657e-33
TOR3A	3.20306e-37	-0.671424	0.629	0.947	6.53296e-33
TCP11	3.23498e-37	0.286591	0.595	0.096	6.59806e-33
WBSCR22	3.29924e-37	0.701675	1	0.998	6.72914e-33
GS1-259H13.2	3.58329e-37	0.160612	0.457	0.036	7.30847e-33
PCM1	4.53125e-37	0.685556	0.991	0.981	9.24194e-33
RIBC2	5.39368e-37	0.417878	0.638	0.119	1.1001e-32
JADE3	5.54941e-37	0.492917	0.802	0.249	1.13186e-32
NT5DC2	5.90263e-37	0.53076	0.897	0.417	1.2039e-32
ATP6AP2	6.12781e-37	-0.830713	0.991	0.996	1.24983e-32
RPL37	6.52354e-37	-0.744742	1	1	1.33054e-32
MAEL	6.70359e-37	0.81263	0.983	0.84	1.36727e-32
CST3	8.47261e-37	0.808995	0.991	0.915	1.72807e-32
MLEC	8.50783e-37	-0.861736	0.966	0.996	1.73526e-32
CDC42EP4	9.9475e-37	-0.45825	0.267	0.84	2.02889e-32
MLF1	1.01118e-36	0.857394	0.983	0.857	2.06239e-32
SYCP2	1.06177e-36	1.00884	0.922	0.453	2.16558e-32
GNAS	1.0707e-36	0.649806	1	0.683	2.1838e-32
TRMT10A	1.2943e-36	0.842276	0.974	0.777	2.63986e-32
TEX11	1.66445e-36	0.48434	0.759	0.226	3.39481e-32
SCPEP1	1.75692e-36	-0.615126	0.586	0.947	3.58341e-32
RPLP0	1.7695e-36	-0.487424	1	1	3.60908e-32
SOD1	2.52898e-36	0.622873	0.991	1	5.15811e-32
HOXB5	2.74805e-36	0.653207	0.784	0.249	5.60492e-32
ELOVL2	3.12381e-36	0.251251	0.595	0.1	6.37132e-32
CFAP221	3.25482e-36	0.435237	0.664	0.143	6.63853e-32
ADA	3.4084e-36	0.366699	0.655	0.145	6.95178e-32
TEX14	4.05468e-36	0.327007	0.871	0.304	8.26992e-32
SULT2B1	4.13366e-36	0.2226	0.483	0.047	8.43102e-32
NDUFB6	4.18327e-36	0.665825	0.991	1	8.5322e-32
OLMALINC	4.21013e-36	0.145396	0.578	0.087	8.58698e-32
DLX6	4.23414e-36	0.24481	0.44	0.034	8.63596e-32
PXDN	4.38709e-36	-0.552036	0.448	0.902	8.9479e-32
ZBTB18	4.74585e-36	0.219654	0.56	0.081	9.67963e-32
PTBP2	5.0201e-36	0.60059	0.966	0.691	1.0239e-31
IFT57	5.28392e-36	0.819831	0.94	0.726	1.07771e-31
EIF3L	5.85326e-36	-0.588917	0.991	0.994	1.19383e-31
RPL24	6.15429e-36	-0.6176	0.983	0.998	1.25523e-31
LOC101927418	8.89853e-36	0.184447	0.405	0.023	1.81495e-31
HOXB6	9.12309e-36	0.11405	0.44	0.034	1.86075e-31
ALPL	1.01819e-35	-0.693497	0.871	0.983	2.0767e-31
AKAP1	1.18929e-35	-0.564627	0.448	0.934	2.42567e-31
GBP2	1.67151e-35	0.144726	0.414	0.026	3.40921e-31
ADPRHL1	1.87743e-35	0.138243	0.491	0.053	3.8292e-31
PPP2R3C	2.00201e-35	0.93711	0.957	0.76	4.08329e-31
ASZ1	2.11519e-35	0.404837	0.578	0.094	4.31414e-31
NDUFV3	2.34093e-35	0.873143	0.991	0.955	4.77456e-31
RBM8A	2.45148e-35	-0.641401	0.991	1	5.00004e-31
RPL31	2.59612e-35	-0.712175	0.991	0.998	5.29504e-31
SCT	2.76125e-35	0.0909311	0.388	0.019	5.63184e-31
HOXA-AS3	2.85998e-35	0.135311	0.362	0.013	5.83322e-31
EPB41L3	3.09851e-35	0.236856	0.543	0.081	6.31972e-31
PGAM1	3.15425e-35	-0.717271	0.983	0.996	6.4334e-31
RPL17	4.02588e-35	-0.330785	0.966	0.996	8.21119e-31
PROM1	4.16424e-35	-0.437788	0.362	0.868	8.49339e-31
ZNF800	4.57406e-35	0.347972	0.707	0.162	9.32926e-31
TMEM52	5.59809e-35	0.331997	0.578	0.102	1.14179e-30
ADD2	6.25186e-35	-0.424609	0.25	0.855	1.27513e-30
GLDC	7.01183e-35	-0.520367	0.362	0.928	1.43013e-30
TDRD6	8.19054e-35	0.475779	0.707	0.189	1.67054e-30
TEAD4	8.41012e-35	-0.525085	0.431	0.898	1.71533e-30
TMSB10	8.74251e-35	-0.704367	0.991	1	1.78312e-30
PEA15	8.90974e-35	0.180947	0.578	0.098	1.81723e-30
SYCP3	1.28053e-34	1.07363	1	0.951	2.61176e-30
PSMG4	1.34402e-34	0.910717	0.914	0.623	2.74127e-30
ANKRD31	1.68466e-34	0.476097	0.767	0.219	3.43604e-30
ZNF280C	1.72787e-34	0.66879	0.94	0.6	3.52417e-30
BBX	1.88973e-34	0.774914	1	0.94	3.8543e-30
LOC101928226	1.99903e-34	0.206463	0.457	0.047	4.07722e-30
LRRC34	2.71669e-34	0.212338	0.517	0.068	5.54096e-30
RPL18	2.99409e-34	-0.602292	1	1	6.10675e-30
WDR1	3.08402e-34	-0.620896	0.966	0.985	6.29017e-30
SLC25A16	3.25237e-34	-0.467047	0.25	0.836	6.63353e-30
SNAP23	3.62974e-34	-0.444466	0.5	0.894	7.40322e-30
PRDX3	4.12052e-34	-0.77361	0.819	0.966	8.4042e-30
NLRP9	4.15176e-34	-0.445579	0.155	0.779	8.46793e-30
KTN1	5.83935e-34	0.594613	1	1	1.19099e-29
PER3	7.51059e-34	0.458799	0.81	0.315	1.53186e-29
MSX1	7.56439e-34	0.236815	0.448	0.045	1.54283e-29
SLC25A14	7.96378e-34	0.594952	0.897	0.489	1.62429e-29
PITX2	8.99197e-34	0.182014	0.397	0.026	1.834e-29
RAD50	1.13027e-33	0.720727	0.983	0.885	2.3053e-29
NGRN	1.26546e-33	0.765982	0.974	0.94	2.58102e-29
SHD	1.35361e-33	-0.646743	0.388	0.889	2.76083e-29
NRK	1.49201e-33	-0.705342	0.664	0.947	3.0431e-29
MAP1LC3B	1.63349e-33	0.712961	0.991	0.97	3.33167e-29
WASF3	1.65098e-33	0.432566	0.802	0.298	3.36733e-29
TTC3	1.69652e-33	0.764425	0.983	0.945	3.46023e-29
RNF157	1.74185e-33	0.279936	0.457	0.051	3.55267e-29
ELOVL6	1.76932e-33	-0.736014	0.819	0.972	3.60871e-29
DNM1L	1.77317e-33	0.707375	0.983	0.919	3.61655e-29
LIN28A	1.82233e-33	-0.46718	0.362	0.887	3.71682e-29
MAP7D3	1.89057e-33	0.802988	0.957	0.832	3.856e-29
CYCS	2.00622e-33	-0.618423	0.974	0.994	4.09189e-29
NDUFA9	2.12995e-33	-0.663469	0.776	0.96	4.34424e-29
RHOC	2.15199e-33	-0.69062	0.94	0.991	4.38919e-29
FBXO25	2.19546e-33	0.80196	0.853	0.366	4.47786e-29
FBN2	2.36372e-33	0.209603	0.543	0.081	4.82103e-29
DNAJB6	2.85393e-33	0.638558	1	0.996	5.82087e-29
CFL2	2.87814e-33	0.505448	0.922	0.615	5.87026e-29
LIN7B	3.08861e-33	0.787847	0.905	0.553	6.29954e-29
RASD1	3.13095e-33	-0.723544	0.491	0.902	6.38588e-29
RPL38	3.18929e-33	-0.499314	1	1	6.50488e-29
ESCO2	3.22418e-33	0.938889	0.974	0.7	6.57604e-29
DSP	3.33501e-33	-0.532518	0.336	0.86	6.8021e-29
ST6GALNAC1	3.34589e-33	-0.440989	0.164	0.753	6.82428e-29
HOXB7	3.67951e-33	0.530322	0.828	0.294	7.50472e-29
CAP1	3.87876e-33	-0.631402	0.957	0.989	7.91111e-29
VSIG10	3.95558e-33	-0.336342	0.319	0.86	8.0678e-29
GABRB2	5.12918e-33	0.250537	0.509	0.068	1.04615e-28
PCGF5	5.18511e-33	0.271431	0.716	0.185	1.05756e-28
COL4A1	5.29971e-33	-0.565073	0.578	0.881	1.08093e-28
NR2F1-AS1	5.4852e-33	0.222268	0.552	0.091	1.11876e-28
TUBB3	6.47597e-33	-0.689796	0.595	0.889	1.32084e-28
GLCCI1	6.61587e-33	0.39028	0.75	0.234	1.34937e-28
SCIN	6.94185e-33	0.180167	0.44	0.04	1.41586e-28
BLVRA	6.98305e-33	0.575377	0.897	0.477	1.42426e-28
TPM3	7.56471e-33	-0.610082	0.991	0.996	1.5429e-28
BMP2K	9.67739e-33	0.202283	0.457	0.053	1.9738e-28
SPATS2L	9.87301e-33	0.451584	0.69	0.2	2.0137e-28
AKAP12	1.07108e-32	-0.793801	0.905	0.989	2.18457e-28
DGUOK	1.11862e-32	0.647267	0.991	0.964	2.28155e-28
JAK1	1.40614e-32	0.729088	0.983	0.889	2.86797e-28
TUBA3D	1.43348e-32	1.09038	0.957	0.664	2.92372e-28
CCDC73	1.62798e-32	0.855518	0.716	0.206	3.32043e-28
ECI2	1.66096e-32	0.753027	0.966	0.926	3.38769e-28
NKAP	1.93246e-32	0.75106	0.957	0.898	3.94145e-28
TRIAP1	2.70907e-32	-0.562789	0.56	0.913	5.52541e-28
DLK1	2.9471e-32	0.339613	0.698	0.209	6.01091e-28
PHF8	3.04252e-32	0.735218	0.974	0.753	6.20553e-28
PSAP	3.40619e-32	-0.669137	0.991	0.998	6.94726e-28
EFHC2	3.66636e-32	0.157231	0.509	0.07	7.47791e-28
COX7A2	3.73077e-32	-0.515894	0.991	1	7.60927e-28
GNL3	4.12982e-32	-0.54182	0.966	0.989	8.42318e-28
C4orf48	4.14947e-32	0.857149	0.983	0.962	8.46326e-28
GIP	4.26509e-32	-0.728273	0.586	0.934	8.69908e-28
TUBA1C	4.60573e-32	-0.834058	0.948	0.994	9.39385e-28
C10orf11	4.8025e-32	0.18585	0.5	0.072	9.79517e-28
CXorf67	5.23383e-32	0.546697	0.862	0.394	1.06749e-27
DKC1	5.52358e-32	0.670817	1	0.985	1.12659e-27
UBE2E3	5.88092e-32	0.596434	0.966	0.877	1.19947e-27
TFAP2C	6.22149e-32	-0.454784	0.466	0.898	1.26894e-27
PSME1	6.28933e-32	0.662505	0.957	0.764	1.28277e-27
EIF3K	6.43332e-32	-0.521171	0.991	0.996	1.31214e-27
CASC5	7.1909e-32	0.810321	0.957	0.781	1.46666e-27
CYP2S1	7.19833e-32	-0.461017	0.319	0.843	1.46817e-27
LEF1	8.39908e-32	0.189002	0.56	0.098	1.71308e-27
FBXO3	8.69956e-32	0.412121	0.802	0.328	1.77436e-27
SLC12A2	9.03229e-32	0.377929	0.862	0.394	1.84223e-27
TMED9	1.09448e-31	-0.721616	0.922	0.994	2.23231e-27
PEG3	1.20644e-31	0.572556	0.948	0.617	2.46066e-27
ACRC	1.20729e-31	0.554345	0.638	0.153	2.4624e-27
PSMD10	1.7134e-31	0.782511	0.991	0.957	3.49465e-27
ANXA6	1.78383e-31	-0.471612	0.526	0.896	3.63829e-27
LPIN1	1.79313e-31	-0.580641	0.526	0.909	3.65726e-27
GPX4	1.92499e-31	0.890205	0.974	0.919	3.9262e-27
SCEL	2.58281e-31	0.105015	0.336	0.015	5.26791e-27
SRRM1	2.58948e-31	0.486459	1	0.996	5.2815e-27
LAMB4	2.86613e-31	0.179169	0.319	0.011	5.84576e-27
HILPDA	2.88707e-31	-0.813003	0.724	0.923	5.88847e-27
PPP1R15A	3.02618e-31	-0.552846	0.543	0.909	6.1722e-27
TP53INP1	3.19913e-31	0.441898	0.897	0.455	6.52494e-27
OSBPL8	3.22197e-31	0.721163	0.966	0.845	6.57153e-27
ARPC1A	4.32633e-31	-0.603455	0.931	0.974	8.82398e-27
TSPYL6	4.49462e-31	0.172365	0.534	0.087	9.16723e-27
SHOC2	4.53586e-31	0.781592	0.983	0.87	9.25134e-27
FBXO4	5.07393e-31	0.212185	0.638	0.155	1.03488e-26
RDX	5.65078e-31	0.621533	1	0.998	1.15253e-26
GABARAPL2	5.96912e-31	0.580411	0.983	0.964	1.21746e-26
C17orf64	6.04146e-31	0.163863	0.44	0.049	1.23222e-26
ZCCHC17	9.84559e-31	0.765453	0.991	0.921	2.00811e-26
DDIT4L	1.00965e-30	-0.520329	0.405	0.847	2.05928e-26
ALDH7A1	1.09702e-30	-0.510427	0.612	0.923	2.23748e-26
ADSSL1	1.09706e-30	0.190145	0.552	0.1	2.23757e-26
NSMAF	1.14201e-30	-0.428731	0.491	0.911	2.32925e-26
SDF2L1	1.17922e-30	0.757135	0.974	0.84	2.40513e-26
PLTP	1.20402e-30	-0.373699	0.267	0.804	2.45571e-26
NPB	1.31041e-30	0.0895662	0.422	0.04	2.67271e-26
RUNX1T1	1.3617e-30	0.204835	0.638	0.149	2.77733e-26
TPM1	1.46591e-30	-0.698889	0.793	0.977	2.98987e-26
SPTSSA	1.63419e-30	-0.618704	0.655	0.926	3.33309e-26
RHOXF1	1.80563e-30	0.525383	0.552	0.111	3.68277e-26
ANP32A	1.85411e-30	-0.536848	0.828	0.97	3.78165e-26
HSF2BP	1.86987e-30	0.588292	0.672	0.183	3.8138e-26
MSL1	2.20252e-30	0.482218	0.819	0.362	4.49225e-26
LOC101929128	2.76487e-30	0.463803	0.767	0.281	5.63922e-26
MYEF2	2.77019e-30	0.293638	0.647	0.162	5.65009e-26
SEL1L	2.88403e-30	0.495418	0.948	0.557	5.88227e-26
EPB41L2	3.03296e-30	-0.680467	0.905	0.991	6.18602e-26
SUCLA2	3.12274e-30	-0.624272	0.853	0.968	6.36914e-26
BTF3L4	3.2348e-30	-0.551224	0.974	0.991	6.59769e-26
RAB15	3.44782e-30	-0.452183	0.198	0.76	7.03218e-26
MRPL17	3.50945e-30	-0.621849	0.784	0.949	7.15788e-26
RPS13	4.31755e-30	-0.527626	0.983	0.998	8.80608e-26
AKAP11	4.58473e-30	0.683192	0.957	0.826	9.35101e-26
HIAT1	4.78295e-30	-0.441681	0.603	0.921	9.75531e-26
IMPACT	5.20032e-30	0.5758	0.957	0.791	1.06066e-25
JUP	5.70395e-30	-0.523714	0.621	0.913	1.16338e-25
TOP1MT	5.82286e-30	0.506087	0.905	0.502	1.18763e-25
DACH1	5.99983e-30	0.191704	0.491	0.077	1.22372e-25
DTD1	6.15852e-30	0.584393	0.914	0.572	1.25609e-25
HTATSF1	6.42325e-30	0.686641	0.983	0.96	1.31009e-25
LINC00838	6.75801e-30	0.13172	0.379	0.032	1.37836e-25
RPUSD3	9.13433e-30	-0.654512	0.871	0.981	1.86304e-25
ARL6IP4	1.09342e-29	0.645133	0.983	0.815	2.23013e-25
PLOD1	1.1166e-29	-0.536939	0.638	0.9	2.27742e-25
SOX4	1.20469e-29	-0.693619	0.974	0.994	2.45709e-25
FAM204A	1.30983e-29	0.672192	0.966	0.928	2.67152e-25
MAD2L1	1.33204e-29	0.827403	0.94	0.811	2.71682e-25
FABP5	1.35589e-29	0.665913	0.991	0.953	2.76548e-25
IFT81	1.40182e-29	0.636815	0.948	0.628	2.85915e-25
RPL5	1.43921e-29	-0.478111	0.991	1	2.93542e-25
LOXL2	1.489e-29	-0.429552	0.526	0.898	3.03696e-25
VAMP2	1.52021e-29	0.617946	0.94	0.723	3.10062e-25
ENO1	1.55924e-29	-0.682616	0.991	0.998	3.18023e-25
EXOSC5	1.63012e-29	-0.591163	0.853	0.974	3.3248e-25
XPNPEP1	1.63142e-29	0.2133	0.629	0.155	3.32744e-25
APRT	1.73594e-29	-0.694595	0.948	0.987	3.54061e-25
FAM195B	1.83632e-29	0.64429	0.991	0.934	3.74536e-25
CAPRIN2	1.85984e-29	0.709604	0.948	0.647	3.79334e-25
REC8	1.95448e-29	1.05275	0.94	0.857	3.98635e-25
SNRPE	1.95486e-29	-0.498128	1	0.996	3.98714e-25
MINOS1	2.14709e-29	0.632472	0.991	0.994	4.37921e-25
DMRTC2	2.80031e-29	0.307228	0.474	0.07	5.71152e-25
ASH2L	3.93024e-29	-0.543872	0.948	0.974	8.01612e-25
SESN3	3.96574e-29	0.403111	0.767	0.291	8.08852e-25
CLDN6	4.00742e-29	-0.138034	0.078	0.694	8.17353e-25
TRANK1	4.1971e-29	-0.350135	0.241	0.76	8.5604e-25
TMEM11	4.57677e-29	-0.605649	0.879	0.966	9.33478e-25
MEIKIN	4.98483e-29	0.323735	0.457	0.066	1.01671e-24
ECHDC1	5.01371e-29	0.357075	0.836	0.364	1.0226e-24
WSB1	5.26229e-29	-0.630943	0.983	0.996	1.0733e-24
NT5C3B	5.55328e-29	-0.500566	0.422	0.864	1.13265e-24
PABPC4	5.94572e-29	0.695602	0.991	0.923	1.21269e-24
ATP5L	6.23065e-29	-0.467055	0.991	0.998	1.2708e-24
PKM	6.47056e-29	-0.589658	0.974	0.991	1.31974e-24
HBQ1	6.92378e-29	0.449429	0.733	0.251	1.41217e-24
RPSA	7.126e-29	-0.602634	1	1	1.45342e-24
DYNLT1	8.88668e-29	0.761266	0.974	0.949	1.81253e-24
HORMAD1	9.36375e-29	0.63406	0.905	0.53	1.90983e-24
BANK1	9.70972e-29	0.287138	0.379	0.034	1.98039e-24
ANKRD32	1.27257e-28	0.627393	0.983	0.862	2.59553e-24
FAM105A	1.40536e-28	0.341176	0.716	0.226	2.86636e-24
NFKB1	1.5083e-28	0.159843	0.448	0.06	3.07633e-24
GABARAPL1	1.6036e-28	-0.475114	0.448	0.838	3.2707e-24
USP2	1.88335e-28	0.226292	0.612	0.14	3.84129e-24
DYDC1	2.03113e-28	0.133036	0.405	0.045	4.14268e-24
PGR	2.08607e-28	0.108615	0.336	0.021	4.25474e-24
CTSA	2.15038e-28	-0.198928	0.422	0.86	4.38591e-24
KLC1	2.20801e-28	0.680627	0.914	0.706	4.50346e-24
PIGP	2.38734e-28	0.722696	0.966	0.866	4.86922e-24
RPL7L1	2.54032e-28	-0.578579	0.767	0.938	5.18124e-24
FAM188A	2.67243e-28	0.420526	0.845	0.447	5.45069e-24
TRIM2	2.70881e-28	-0.426709	0.259	0.806	5.52488e-24
GADD45A	2.72437e-28	0.259107	0.526	0.1	5.55663e-24
SH3GL2	2.82066e-28	0.215057	0.655	0.187	5.75301e-24
EPB41L5	3.70374e-28	0.612002	0.983	0.902	7.55414e-24
DDX47	4.47513e-28	-0.428666	0.784	0.957	9.12747e-24
CDKL2	4.58816e-28	0.293786	0.5	0.087	9.35801e-24
KDM1B	4.6295e-28	0.413329	0.853	0.398	9.44232e-24
HAGH	4.66117e-28	0.527762	0.94	0.709	9.50693e-24
SPO11	4.68337e-28	0.267916	0.414	0.051	9.5522e-24
SKP1	4.79103e-28	0.386225	1	1	9.77179e-24
RPL15	4.82362e-28	-0.423878	1	1	9.83825e-24
RRP9	5.38505e-28	-0.530861	0.862	0.962	1.09834e-23
SCN11A	5.57859e-28	0.230562	0.474	0.079	1.13781e-23
DYNC1LI1	6.17855e-28	0.564259	0.983	0.923	1.26018e-23
INTS6	6.31478e-28	0.53144	0.802	0.366	1.28796e-23
ZNF711	6.88009e-28	0.445611	0.879	0.464	1.40326e-23
TCF7L2	8.73559e-28	0.293122	0.629	0.166	1.78171e-23
BTF3	1.05967e-27	-0.556554	0.974	0.994	2.16131e-23
OGT	1.13908e-27	-0.487092	0.784	0.964	2.32328e-23
ANXA3	1.15743e-27	-0.633458	0.276	0.753	2.36068e-23
ABCA1	1.21235e-27	-0.310197	0.284	0.836	2.47272e-23
UBB	1.29243e-27	0.422232	1	1	2.63605e-23
CHMP2A	1.37403e-27	0.70262	0.983	0.93	2.80247e-23
SALL4	1.59756e-27	-0.47383	0.336	0.86	3.25838e-23
SARNP	1.7308e-27	0.589588	0.991	0.989	3.53014e-23
KLF4	1.73421e-27	-0.420423	0.353	0.832	3.53709e-23
FBXO15	1.76052e-27	0.499727	0.888	0.498	3.59076e-23
HES6	1.77584e-27	0.295922	0.491	0.089	3.622e-23
FMR1	1.87421e-27	0.605937	0.991	0.811	3.82264e-23
FAM122C	1.87548e-27	-0.58773	0.578	0.921	3.82523e-23
ZIC3	2.03476e-27	0.158449	0.319	0.019	4.1501e-23
RPL13	2.18109e-27	-0.445543	1	1	4.44856e-23
RPL27A	2.21049e-27	-0.610354	0.991	1	4.50852e-23
SPATA4	2.27837e-27	0.19331	0.526	0.098	4.64696e-23
DHTKD1	2.37072e-27	-0.481517	0.491	0.885	4.83533e-23
LOC100421746	2.37963e-27	0.215788	0.397	0.045	4.8535e-23
TMEM98	2.41436e-27	0.528119	0.905	0.587	4.92432e-23
PHLDA3	2.47391e-27	-0.395584	0.293	0.821	5.04578e-23
CSNK1A1	2.55185e-27	-0.538235	0.94	0.966	5.20475e-23
MFF	2.55711e-27	0.457468	0.957	0.938	5.21549e-23
TDRD9	2.70533e-27	0.380687	0.897	0.398	5.51779e-23
MCMDC2	2.80706e-27	0.261163	0.603	0.145	5.72527e-23
EIF3F	3.06688e-27	-0.555009	0.974	0.991	6.25521e-23
EIF3M	3.20248e-27	-0.343765	0.914	0.972	6.53178e-23
PRADC1	3.46201e-27	0.46375	0.871	0.438	7.06112e-23
CCND1	3.4879e-27	0.50324	0.776	0.302	7.11392e-23
SLC6A10P	3.50688e-27	0.308424	0.388	0.045	7.15263e-23
DNAH12	3.66419e-27	0.221506	0.405	0.053	7.47348e-23
WDR45B	3.79448e-27	0.676385	0.991	0.974	7.73922e-23
MCTS1	4.11383e-27	-0.668978	0.905	0.977	8.39056e-23
DNMT1	4.46444e-27	0.603346	1	0.881	9.10567e-23
MBOAT2	4.99922e-27	0.218244	0.647	0.17	1.01964e-22
RARG	5.03161e-27	0.134625	0.509	0.098	1.02625e-22
CA2	5.09461e-27	-0.425462	0.147	0.683	1.0391e-22
LOC101927577	5.19308e-27	0.0676697	0.284	0.011	1.05918e-22
ULK2	5.44226e-27	0.477981	0.922	0.53	1.11e-22
DPPA3	5.48591e-27	-0.646909	0.56	0.874	1.11891e-22
HUS1	5.52707e-27	-0.513017	0.56	0.879	1.1273e-22
DPCD	5.6234e-27	0.645711	0.957	0.885	1.14695e-22
HPRT1	5.7371e-27	0.686005	0.966	0.726	1.17014e-22
PAM	6.50451e-27	0.225302	0.69	0.223	1.32666e-22
RNMT	6.51188e-27	0.771603	0.966	0.894	1.32816e-22
GLE1	6.74994e-27	0.358294	0.862	0.428	1.37672e-22
CENPH	7.17932e-27	0.644529	0.991	0.97	1.46429e-22
LUC7L3	8.14846e-27	-0.627657	0.983	0.985	1.66196e-22
MKNK2	8.31822e-27	0.443552	0.776	0.27	1.69658e-22
SUMF1	8.64645e-27	-0.362547	0.362	0.823	1.76353e-22
DCTN3	8.69098e-27	0.625935	0.922	0.732	1.77261e-22
VRK1	9.84593e-27	0.681703	0.948	0.906	2.00818e-22
NCBP2-AS2	9.86698e-27	-0.511481	0.681	0.921	2.01247e-22
FAM114A1	9.99653e-27	0.32363	0.69	0.221	2.03889e-22
BRWD1	1.06701e-26	0.564574	0.974	0.951	2.17628e-22
KIAA1715	1.1118e-26	0.486518	0.948	0.694	2.26763e-22
MT3	1.19426e-26	0.066501	0.509	0.094	2.43581e-22
NKAIN4	1.30442e-26	-0.435996	0.259	0.753	2.6605e-22
TCEA1	1.35677e-26	0.567743	0.991	0.928	2.76726e-22
LOC100505666	1.37632e-26	0.30421	0.603	0.155	2.80713e-22
PDCD5	1.44781e-26	0.511979	1	1	2.95296e-22
CCNB3	1.52712e-26	0.135937	0.534	0.109	3.11471e-22
LOC101928222	1.56075e-26	0.10592	0.328	0.023	3.18331e-22
TMEM107	1.59986e-26	0.562036	0.931	0.598	3.26308e-22
MDH1	1.62465e-26	-0.51744	0.991	0.998	3.31364e-22
MTMR12	1.70952e-26	0.32892	0.664	0.2	3.48674e-22
ZNF503-AS2	1.86564e-26	0.0989737	0.345	0.03	3.80517e-22
TRIML2	1.88304e-26	-0.303021	0.224	0.749	3.84065e-22
HDDC2	2.19511e-26	0.592916	0.974	0.898	4.47714e-22
EIF4B	2.20245e-26	-0.494425	0.905	0.987	4.49211e-22
PPP1R3B	2.23195e-26	-0.429059	0.491	0.887	4.55229e-22
SLC29A1	2.44312e-26	-0.505086	0.707	0.949	4.98299e-22
SLC37A3	2.57159e-26	-0.290286	0.19	0.74	5.24502e-22
CCDC74B	2.6153e-26	0.11072	0.578	0.132	5.33416e-22
MSI1	2.7113e-26	0.0895289	0.56	0.128	5.52996e-22
ACSS2	3.09886e-26	0.14823	0.681	0.185	6.32043e-22
HMGN1	3.12154e-26	-0.617341	0.983	0.994	6.36669e-22
SFRP2	3.23981e-26	-0.64965	0.259	0.747	6.60792e-22
CHP1	3.28874e-26	-0.44465	0.966	0.989	6.70772e-22
AK1	3.31093e-26	0.417117	0.776	0.345	6.75297e-22
USP9X	3.33981e-26	0.62683	0.991	0.968	6.81189e-22
LOC100240734	3.38179e-26	0.155713	0.319	0.023	6.8975e-22
TRAPPC4	3.43459e-26	-0.570214	0.94	0.97	7.00519e-22
ATOX1	3.87742e-26	0.641798	0.974	0.964	7.90839e-22
POLR2D	3.91075e-26	-0.449779	0.75	0.951	7.97637e-22
AFF3	3.97137e-26	0.27109	0.56	0.134	8.1e-22
LOC100652758	4.11236e-26	0.108814	0.379	0.045	8.38757e-22
APOC1	4.13446e-26	-0.713046	0.957	0.996	8.43264e-22
MRPL57	4.21546e-26	-0.542468	0.931	0.996	8.59785e-22
SNAR-F	4.24416e-26	0.095548	0.543	0.121	8.65639e-22
YPEL5	4.24898e-26	0.485826	0.948	0.851	8.66622e-22
WASF1	4.32419e-26	0.411144	0.931	0.609	8.81962e-22
VKORC1	4.33278e-26	-0.628367	0.897	0.951	8.83714e-22
SEC61G	4.48631e-26	-0.483394	0.991	0.998	9.15029e-22
HOXD3	4.57273e-26	0.105438	0.336	0.028	9.32655e-22
CHD3	4.87231e-26	0.573353	0.862	0.472	9.93756e-22
RNF212	4.96308e-26	0.236586	0.552	0.121	1.01227e-21
CDIPT-AS1	4.96777e-26	0.276517	0.586	0.153	1.01323e-21
UBLCP1	5.26862e-26	0.482435	0.845	0.496	1.07459e-21
NPW	5.89198e-26	0.263504	0.517	0.109	1.20173e-21
LTBP3	6.2026e-26	0.30923	0.603	0.157	1.26508e-21
RSL1D1	6.91744e-26	-0.437152	0.974	0.996	1.41088e-21
INPP1	7.59874e-26	0.156489	0.414	0.057	1.54984e-21
FBLIM1	8.33414e-26	-0.318464	0.172	0.691	1.69983e-21
CCDC88A	8.50365e-26	0.679587	0.991	0.84	1.7344e-21
LTBP1	8.87933e-26	0.195447	0.534	0.121	1.81103e-21
BFAR	9.01884e-26	-0.5419	0.793	0.953	1.83948e-21
ZNF556	9.21944e-26	0.12642	0.362	0.036	1.8804e-21
LRCH2	1.10535e-25	0.187101	0.569	0.138	2.25446e-21
DCAF12L1	1.13377e-25	0.200496	0.586	0.153	2.31244e-21
TMEM205	1.17135e-25	-0.533192	0.716	0.928	2.38909e-21
GMPS	1.27728e-25	0.488834	0.931	0.77	2.60514e-21
FAM174A	1.28426e-25	0.26291	0.698	0.238	2.61938e-21
OR7E156P	1.42962e-25	-0.323364	0.267	0.76	2.91586e-21
HDGFRP3	1.46641e-25	0.546013	0.966	0.781	2.99088e-21
CDCA7	1.48742e-25	-0.533274	0.828	0.968	3.03375e-21
TOPAZ1	1.56038e-25	0.393817	0.379	0.045	3.18254e-21
RPL12	1.61567e-25	-0.581512	0.991	1	3.29533e-21
HINT2	1.74911e-25	0.623546	0.983	0.879	3.56748e-21
FKBP11	1.75769e-25	-0.49496	0.284	0.753	3.58498e-21
MOV10	1.98157e-25	-0.340002	0.448	0.857	4.0416e-21
EVI5	2.04036e-25	0.52736	0.94	0.677	4.16151e-21
HNRNPC	2.10418e-25	-0.381323	0.991	1	4.29169e-21
HOXD4	2.19545e-25	0.144541	0.319	0.026	4.47785e-21
C9orf84	2.25175e-25	0.273714	0.491	0.098	4.59266e-21
SAP18	2.4712e-25	-0.407974	1	0.998	5.04025e-21
ALPPL2	2.59561e-25	-0.701948	0.224	0.704	5.294e-21
AKAP14	2.66096e-25	0.295248	0.457	0.085	5.42729e-21
TUBB2B	3.20367e-25	0.813764	0.914	0.717	6.53421e-21
TKTL1	3.38172e-25	0.538186	0.69	0.257	6.89735e-21
PHB	3.58469e-25	-0.509182	0.966	0.991	7.31133e-21
SUPT16H	3.74953e-25	0.50855	1	0.996	7.64754e-21
ZBTB11	3.78454e-25	0.424292	0.948	0.574	7.71896e-21
IL13RA1	3.78892e-25	0.274681	0.5	0.109	7.72789e-21
GATSL2	3.93233e-25	-0.379593	0.474	0.894	8.02037e-21
CCDC15	4.12145e-25	0.410637	0.741	0.306	8.40611e-21
PSMB6	4.18031e-25	-0.596559	0.983	0.994	8.52615e-21
SIRPA	4.43123e-25	0.109408	0.388	0.051	9.03794e-21
VBP1	4.53914e-25	0.638857	0.966	0.93	9.25803e-21
TMEM170A	4.72826e-25	-0.486757	0.862	0.979	9.64375e-21
YPEL1	4.73523e-25	0.3905	0.698	0.24	9.65798e-21
EIF3E	5.09599e-25	-0.509694	0.983	0.991	1.03938e-20
LOC643770	5.41023e-25	0.141118	0.612	0.17	1.10347e-20
FNDC5	5.41529e-25	-0.453549	0.362	0.817	1.1045e-20
SHPK	5.76282e-25	-0.226139	0.138	0.672	1.17538e-20
CCDC53	5.84285e-25	0.534049	0.991	0.904	1.19171e-20
GREB1L	5.89218e-25	0.0765817	0.319	0.026	1.20177e-20
TMEM50A	6.11227e-25	-0.552294	0.845	0.968	1.24666e-20
UQCRH	6.96501e-25	-0.455246	0.991	1	1.42058e-20
FXYD6	7.10755e-25	-0.519549	0.56	0.843	1.44966e-20
CCDC92	7.3439e-25	0.178856	0.517	0.109	1.49786e-20
ARFRP1	7.68624e-25	0.482142	0.914	0.568	1.56768e-20
NOTCH2NL	7.89957e-25	0.587941	0.922	0.589	1.6112e-20
RPS6KA6	8.44499e-25	0.260345	0.81	0.304	1.72244e-20
C1QBP	9.09532e-25	-0.396282	0.966	0.989	1.85508e-20
RCC2	1.01401e-24	-0.575707	0.733	0.962	2.06817e-20
DLGAP1-AS2	1.03577e-24	-0.28747	0.103	0.626	2.11256e-20
DNALI1	1.07796e-24	0.298888	0.767	0.298	2.19861e-20
COX6C	1.08658e-24	0.356274	0.991	1	2.21619e-20
PSORS1C2	1.10138e-24	-0.441695	0.31	0.732	2.24638e-20
SYNM	1.10297e-24	0.23487	0.595	0.157	2.24962e-20
EMC2	1.11827e-24	0.562738	0.957	0.87	2.28082e-20
CCDC144CP	1.12786e-24	-0.475502	0.724	0.945	2.30038e-20
LINC00674	1.13143e-24	0.385569	0.836	0.374	2.30767e-20
VPS28	1.1442e-24	0.526507	0.983	0.894	2.3337e-20
ENPP7P13	1.16871e-24	0.110413	0.474	0.089	2.38369e-20
PENK	1.28656e-24	0.191757	0.431	0.07	2.62406e-20
C17orf75	1.31972e-24	0.610931	0.948	0.821	2.69171e-20
ANP32B	1.51922e-24	0.661508	0.991	0.979	3.0986e-20
CFAP70	1.54424e-24	0.357675	0.81	0.372	3.14963e-20
RNPEP	1.56207e-24	-0.479746	0.81	0.962	3.186e-20
RUNDC3B	1.59805e-24	0.235354	0.552	0.132	3.25938e-20
SOX30	1.64576e-24	0.147815	0.362	0.043	3.35669e-20
GNPDA2	1.71251e-24	0.234872	0.724	0.272	3.49283e-20
SERINC5	1.79017e-24	-0.30641	0.629	0.913	3.65122e-20
PAGE2	1.83821e-24	0.618153	0.526	0.13	3.74922e-20
RPS29	1.86006e-24	-0.428332	1	1	3.79377e-20
ITGB5	1.91629e-24	0.207448	0.56	0.138	3.90847e-20
CADM1	2.13055e-24	0.240026	0.716	0.255	4.34547e-20
PSME2	2.20388e-24	-0.396298	0.871	0.953	4.49503e-20
SPINK2	2.2827e-24	0.650392	0.931	0.838	4.65579e-20
TERF2IP	2.38803e-24	0.560461	0.974	0.874	4.87063e-20
FTCD	2.42784e-24	0.369057	0.422	0.072	4.95182e-20
LOC440982	2.46469e-24	0.150372	0.267	0.013	5.02698e-20
CFL1	2.78318e-24	-0.447825	0.983	1	5.67657e-20
DEK	2.82974e-24	0.615365	0.957	0.87	5.77153e-20
CTSH	2.9443e-24	0.382102	0.845	0.455	6.00519e-20
CAPG	2.97486e-24	-0.496248	0.698	0.915	6.06752e-20
ADH1C	3.00681e-24	0.089846	0.241	0.006	6.13268e-20
IKZF5	3.18665e-24	0.48354	0.905	0.685	6.4995e-20
DYNLL1	3.51092e-24	0.463465	0.991	1	7.16087e-20
SIMC1	3.60379e-24	0.107112	0.405	0.06	7.35028e-20
SNRPC	3.76152e-24	-0.480574	0.983	0.996	7.67199e-20
NOL12	3.78386e-24	0.575279	0.966	0.813	7.71756e-20
FLYWCH2	4.00983e-24	0.448545	0.922	0.689	8.17844e-20
LOC441601	4.29302e-24	0.460641	0.784	0.404	8.75604e-20
RPL35	4.68307e-24	-0.397718	1	0.998	9.55159e-20
LINC01413	4.83998e-24	0.20596	0.483	0.104	9.87163e-20
TRMT112	4.89233e-24	0.403108	0.983	0.991	9.97839e-20
BNIP3L	4.94988e-24	0.447387	0.983	0.972	1.00958e-19
FLNB	4.95717e-24	-0.489262	0.621	0.949	1.01106e-19
LOC643201	5.19208e-24	0.0770952	0.388	0.053	1.05898e-19
LUZP4	5.6106e-24	0.700439	0.948	0.83	1.14434e-19
COG6	6.11728e-24	0.414135	0.957	0.713	1.24768e-19
PMAIP1	6.25221e-24	-0.784069	0.802	0.953	1.2752e-19
SYNJ1	7.13916e-24	0.290676	0.741	0.294	1.4561e-19
PCSK1N	7.38244e-24	-0.880442	0.905	0.972	1.50572e-19
RPL32	7.57162e-24	-0.412347	1	1	1.54431e-19
PITRM1	8.32673e-24	0.398894	0.905	0.655	1.69832e-19
ZSWIM6	1.014e-23	0.211351	0.466	0.094	2.06815e-19
RPS9	1.04932e-23	-0.384825	0.991	0.998	2.14019e-19
COX17	1.08122e-23	0.76034	0.948	0.877	2.20525e-19
BRCA2	1.12322e-23	0.602584	0.931	0.798	2.29091e-19
CCDC14	1.15696e-23	0.637763	0.948	0.815	2.35974e-19
MYO1F	1.17958e-23	0.186191	0.448	0.085	2.40587e-19
TRIM37	1.2978e-23	0.548008	0.931	0.768	2.647e-19
PLD6	1.30647e-23	0.317263	0.767	0.313	2.66468e-19
SLC25A1	1.3615e-23	0.523515	0.922	0.645	2.77692e-19
IL17RD	1.45752e-23	0.282024	0.69	0.268	2.97276e-19
MPP1	1.55067e-23	0.186289	0.56	0.155	3.16276e-19
LY6K	1.59094e-23	0.209589	0.328	0.032	3.24489e-19
STK17B	1.62574e-23	0.148831	0.603	0.164	3.31586e-19
AKR1A1	1.65e-23	-0.536695	0.853	0.953	3.36534e-19
UNC119	1.66673e-23	-0.429966	0.526	0.872	3.39946e-19
SLC35A5	1.95599e-23	-0.349994	0.638	0.885	3.98944e-19
SURF6	2.01834e-23	-0.516637	0.75	0.957	4.11661e-19
SLC44A2	2.03617e-23	-0.290911	0.431	0.806	4.15298e-19
CHEK2P2	2.12436e-23	0.243127	0.509	0.106	4.33284e-19
DFFA	2.14669e-23	-0.506323	0.69	0.915	4.37839e-19
PIGT	2.27476e-23	0.468723	0.905	0.66	4.63959e-19
GLUD1	2.36426e-23	-0.360804	0.543	0.913	4.82214e-19
AGPAT6	2.41764e-23	-0.37829	0.638	0.938	4.93102e-19
COX8A	2.42318e-23	-0.515176	0.94	0.987	4.94233e-19
VRTN	2.50298e-23	-0.297244	0.103	0.617	5.10508e-19
CCT2	2.54685e-23	0.383616	1	0.998	5.19456e-19
AK5	2.70913e-23	0.434371	0.931	0.602	5.52553e-19
KLRG2	2.87231e-23	-0.246295	0.095	0.623	5.85835e-19
DYNC1I2	2.87961e-23	0.581597	0.991	0.983	5.87326e-19
SLC47A1	2.90678e-23	-0.253608	0.19	0.687	5.92867e-19
PDS5B	2.90895e-23	0.511513	0.974	0.93	5.93309e-19
PTPN11	3.04233e-23	-0.430139	0.466	0.849	6.20514e-19
UBE2I	3.34755e-23	-0.439527	0.974	0.994	6.82765e-19
C1orf146	3.351e-23	0.228	0.638	0.232	6.83469e-19
IMP3	3.53185e-23	-0.546111	0.862	0.947	7.20356e-19
NAGA	3.54667e-23	-0.308171	0.457	0.828	7.23378e-19
SDAD1	3.71586e-23	0.458466	1	0.951	7.57886e-19
MAGED1	3.9021e-23	-0.642987	0.75	0.909	7.95873e-19
ACTL8	4.0831e-23	0.157093	0.431	0.079	8.32788e-19
MAPK1IP1L	4.3286e-23	-0.437088	0.957	0.985	8.8286e-19
ASAP1	4.51485e-23	0.468108	0.905	0.579	9.20849e-19
CSNK2B	4.62726e-23	0.499436	0.991	0.968	9.43777e-19
DPH7	4.94983e-23	-0.413196	0.612	0.915	1.00957e-18
FAM124B	5.34389e-23	-0.262442	0.06	0.587	1.08994e-18
STK24	5.37544e-23	0.49075	0.94	0.721	1.09637e-18
NOP16	5.50783e-23	-0.531999	0.836	0.94	1.12338e-18
RAD21	5.89551e-23	-0.540013	0.966	0.994	1.20245e-18
AEN	6.00893e-23	-0.481483	0.664	0.923	1.22558e-18
RAB3B	6.09135e-23	-0.502705	0.733	0.949	1.24239e-18
CNTD1	6.46018e-23	0.146658	0.31	0.03	1.31762e-18
SERTAD3	6.52859e-23	-0.378191	0.509	0.855	1.33157e-18
TSTD1	6.61724e-23	0.734822	0.957	0.881	1.34965e-18
SAMD11	6.64831e-23	0.227287	0.5	0.117	1.35599e-18
SNAP91	7.04963e-23	0.16094	0.552	0.13	1.43784e-18
MXD4	7.20232e-23	0.430973	0.793	0.366	1.46899e-18
ACADS	7.58395e-23	-0.247187	0.224	0.711	1.54682e-18
PIN4	7.70765e-23	-0.4954	0.974	0.987	1.57205e-18
NUP210	7.88126e-23	0.248043	0.672	0.247	1.60746e-18
PPM1H	8.20608e-23	-0.240467	0.155	0.694	1.67371e-18
CCDC173	8.3108e-23	0.331209	0.534	0.136	1.69507e-18
KIF3A	8.65124e-23	0.524273	0.983	0.983	1.76451e-18
GCNT1	9.16151e-23	-0.382853	0.388	0.768	1.86858e-18
C15orf48	9.50827e-23	0.18346	0.647	0.219	1.93931e-18
KLHDC9	1.15552e-22	0.322251	0.56	0.162	2.35681e-18
PVRL3	1.16784e-22	0.238457	0.655	0.211	2.38192e-18
ARF1	1.17211e-22	-0.438283	0.991	0.996	2.39063e-18
RPL36A	1.19709e-22	-0.334896	0.957	0.994	2.44158e-18
S100PBP	1.261e-22	0.511067	0.974	0.872	2.57194e-18
ZBTB8OS	1.26855e-22	-0.37418	0.517	0.877	2.58734e-18
BRIX1	1.28318e-22	-0.538676	0.94	0.991	2.61718e-18
PDE6B	1.29598e-22	0.301501	0.664	0.236	2.64328e-18
CHID1	1.37549e-22	0.472171	0.948	0.845	2.80545e-18
RB1	1.47325e-22	0.249001	0.784	0.338	3.00485e-18
PRR19	1.47545e-22	0.301717	0.707	0.262	3.00933e-18
MNS1	1.50373e-22	0.607734	0.897	0.555	3.067e-18
NKD1	1.55062e-22	0.161188	0.466	0.102	3.16265e-18
PTOV1	1.61649e-22	0.537423	0.983	0.789	3.297e-18
HOPX	1.64515e-22	0.127696	0.595	0.162	3.35544e-18
C5orf56	1.67319e-22	0.0936673	0.31	0.03	3.41264e-18
USP33	1.67608e-22	0.419688	0.974	0.913	3.41853e-18
WNT2B	1.69232e-22	-0.326115	0.336	0.755	3.45166e-18
HMGN2	1.73656e-22	0.626024	1	0.998	3.54189e-18
EIF1AX	1.75233e-22	-0.499915	0.991	0.994	3.57404e-18
KRT17P5	1.83584e-22	0.504151	0.741	0.385	3.74439e-18
EXOC5	1.85961e-22	0.412163	0.974	0.902	3.79287e-18
KLHL18	1.86255e-22	-0.407455	0.405	0.815	3.79885e-18
CMTM7	1.89018e-22	0.400309	0.759	0.336	3.85522e-18
HECTD1	1.907e-22	0.538555	0.991	0.953	3.88952e-18
RSU1	2.02689e-22	-0.536313	0.888	0.983	4.13405e-18
PNP	2.17191e-22	-0.3755	0.293	0.719	4.42983e-18
SYNPR	2.19977e-22	0.106594	0.241	0.011	4.48664e-18
MICA	2.20015e-22	0.273691	0.741	0.304	4.48743e-18
TUBB4A	2.24249e-22	-0.179693	0.216	0.666	4.57379e-18
IGDCC3	2.33334e-22	0.202725	0.474	0.104	4.75908e-18
GLRB	2.38503e-22	0.121243	0.422	0.077	4.86451e-18
NR2C2AP	2.48079e-22	-0.250622	0.353	0.787	5.05982e-18
MTPAP	2.56358e-22	-0.361879	0.836	0.957	5.22869e-18
PARK7	2.67917e-22	0.434393	1	1	5.46443e-18
IQCB1	2.85809e-22	0.515455	0.888	0.668	5.82936e-18
LINC01419	2.91248e-22	0.0909467	0.267	0.017	5.9403e-18
LINC00668	2.99355e-22	0.180807	0.483	0.109	6.10565e-18
SIGMAR1	3.05177e-22	0.590798	0.94	0.798	6.22438e-18
GOLGA7	3.08771e-22	0.446825	0.983	0.96	6.2977e-18
ADIPOR1	3.09425e-22	-0.298331	0.379	0.819	6.31104e-18
BCAP29	3.14125e-22	0.511894	0.983	0.877	6.4069e-18
SPTBN2	3.33268e-22	0.150985	0.698	0.253	6.79734e-18
TLN2	3.63223e-22	-0.479621	0.474	0.862	7.40829e-18
HRASLS	3.89367e-22	0.31484	0.707	0.294	7.94153e-18
PRELP	3.92525e-22	-0.329242	0.129	0.617	8.00593e-18
PPP1R7	4.09086e-22	0.509529	0.983	0.934	8.34371e-18
HSPA1L	4.22015e-22	0.213703	0.543	0.155	8.60743e-18
SSFA2	4.80355e-22	0.287217	0.793	0.338	9.79731e-18
GSN	5.04916e-22	-0.437209	0.603	0.936	1.02983e-17
CACNB4	5.06982e-22	0.0889361	0.328	0.036	1.03404e-17
NR3C1	5.20838e-22	0.474155	0.819	0.453	1.0623e-17
IER2	5.25585e-22	-0.463748	0.543	0.855	1.07198e-17
SNRNP27	5.29865e-22	0.58692	0.991	0.911	1.08071e-17
SSR4	5.87282e-22	0.608493	0.983	0.945	1.19782e-17
RERE	6.02489e-22	-0.559274	0.957	0.985	1.22884e-17
CERS5	6.17359e-22	-0.342501	0.578	0.862	1.25916e-17
MAGEB3	6.19993e-22	0.101308	0.336	0.038	1.26454e-17
ZBTB33	6.29825e-22	0.207558	0.638	0.215	1.28459e-17
PCMTD2	6.56209e-22	-0.485598	0.914	0.983	1.3384e-17
MYOM1	6.61325e-22	0.193249	0.457	0.1	1.34884e-17
VAPA	7.05618e-22	0.491918	0.991	0.983	1.43918e-17
NPNT	7.16049e-22	0.19436	0.638	0.202	1.46045e-17
PLAU	7.19061e-22	-0.350657	0.241	0.681	1.4666e-17
GDPD2	7.32417e-22	-0.412163	0.397	0.779	1.49384e-17
RPS27L	7.34572e-22	-0.588783	0.94	0.974	1.49823e-17
TPPP3	7.36212e-22	0.202573	0.293	0.028	1.50158e-17
KIAA2012	7.38318e-22	0.196758	0.319	0.036	1.50587e-17
C14orf119	7.50052e-22	-0.485922	0.716	0.926	1.52981e-17
PRKACB	7.88693e-22	0.214082	0.621	0.206	1.60862e-17
PTBP1	8.7054e-22	-0.482383	0.862	0.947	1.77555e-17
SH3GLB1	8.9116e-22	0.518085	0.974	0.862	1.81761e-17
SAP25	9.02163e-22	0.482719	0.922	0.606	1.84005e-17
FOXR1	9.02306e-22	0.472298	0.836	0.509	1.84034e-17
NPC2	9.3301e-22	-0.438777	0.991	0.996	1.90297e-17
RHEB	9.55255e-22	-0.475553	0.974	0.987	1.94834e-17
CTSF	9.73923e-22	0.238928	0.647	0.249	1.98641e-17
RPS14	9.8416e-22	-0.730504	1	1	2.00729e-17
SECISBP2	1.0994e-21	0.48805	0.991	0.926	2.24233e-17
MRPS18B	1.11679e-21	-0.50064	0.922	0.985	2.27781e-17
CENPU	1.19067e-21	0.704236	0.957	0.83	2.42848e-17
CREBRF	1.20719e-21	0.560815	0.922	0.67	2.46219e-17
AGAP11	1.22778e-21	0.163279	0.44	0.089	2.50418e-17
LINC01535	1.25375e-21	0.149108	0.5	0.126	2.55714e-17
TMEM97	1.32553e-21	0.602626	0.966	0.874	2.70355e-17
PHTF1	1.33562e-21	0.271185	0.776	0.309	2.72414e-17
TMSB15A	1.3753e-21	0.487334	0.905	0.598	2.80507e-17
ABHD14A	1.38353e-21	0.466102	0.922	0.681	2.82186e-17
USMG5	1.41149e-21	-0.504506	0.957	0.987	2.87887e-17
ADAD1	1.5154e-21	0.207236	0.44	0.091	3.09081e-17
ROMO1	1.53348e-21	0.569711	0.983	0.991	3.12768e-17
ETV1	1.56133e-21	-0.276177	0.172	0.655	3.18449e-17
PTGES3	1.57017e-21	0.428878	1	0.996	3.20251e-17
KCNE2	1.57639e-21	0.296165	0.595	0.185	3.21521e-17
CLIC1	1.72862e-21	-0.464334	0.741	0.917	3.52569e-17
UROD	1.7938e-21	-0.535826	0.914	0.974	3.65864e-17
OCLN	1.80735e-21	-0.277205	0.397	0.836	3.68626e-17
RPL39L	1.84852e-21	0.474297	0.983	0.962	3.77024e-17
SMAD4	1.88189e-21	0.35665	0.776	0.404	3.8383e-17
DPP7	1.88911e-21	0.0581334	0.474	0.104	3.85302e-17
ZDHHC20	1.89303e-21	0.29377	0.716	0.311	3.86102e-17
ATP6V1B1	1.89843e-21	-0.301146	0.121	0.615	3.87205e-17
CFAP53	1.9276e-21	0.340684	0.741	0.294	3.93153e-17
LOC101927746	1.92869e-21	-0.181316	0.112	0.621	3.93376e-17
ZAN	1.95158e-21	-0.259554	0.06	0.568	3.98044e-17
KIAA0226	1.97987e-21	-0.353787	0.664	0.949	4.03815e-17
DCTN4	1.98507e-21	0.502201	0.948	0.715	4.04876e-17
RASA1	2.06194e-21	0.380955	0.931	0.613	4.20554e-17
ELF3	2.1122e-21	-0.318122	0.241	0.681	4.30805e-17
SIGLEC7	2.256e-21	0.0359384	0.267	0.019	4.60133e-17
PDCD6	2.30118e-21	-0.479694	0.966	0.983	4.69349e-17
THRAP3	2.31561e-21	-0.464174	0.983	0.996	4.72291e-17
SCP2	2.33013e-21	-0.443233	0.897	0.964	4.75253e-17
FCER1G	2.33315e-21	0.0661524	0.517	0.132	4.75869e-17
PDCL2	2.36286e-21	0.441241	0.707	0.279	4.81929e-17
CLDN11	2.46836e-21	0.071312	0.224	0.009	5.03446e-17
MPZL2	2.50659e-21	0.0552997	0.224	0.009	5.11243e-17
TBX2-AS1	2.60321e-21	0.114721	0.284	0.026	5.30952e-17
F2	2.60388e-21	0.183331	0.388	0.072	5.31088e-17
DENND2C	2.65497e-21	0.345514	0.629	0.217	5.41508e-17
RPL29	2.71326e-21	-0.366119	0.991	1	5.53397e-17
PPIA	2.76141e-21	0.584727	1	0.998	5.63217e-17
FBP2	2.7911e-21	0.0345233	0.224	0.009	5.69272e-17
BLOC1S1	2.86867e-21	0.403377	0.966	0.913	5.85093e-17
ABHD10	2.9547e-21	0.413249	0.983	0.919	6.0264e-17
CCT6A	3.14129e-21	0.48762	0.991	0.996	6.40697e-17
YBX2	3.17167e-21	0.0993915	0.483	0.115	6.46893e-17
HDAC2	3.21564e-21	0.455331	1	0.989	6.55863e-17
FRAT2	3.27943e-21	-0.319488	0.172	0.632	6.68872e-17
ALDOA	3.2919e-21	-0.49713	1	1	6.71416e-17
RTN4	3.4891e-21	0.559009	0.914	0.764	7.11636e-17
TUBB	3.49022e-21	-0.506601	1	0.996	7.11865e-17
ASF1B	3.53843e-21	0.440524	0.853	0.46	7.21699e-17
CDKN3	3.5861e-21	0.631716	0.931	0.687	7.31422e-17
M1AP	3.58712e-21	0.315734	0.793	0.438	7.31629e-17
ABCF3	3.70216e-21	-0.37979	0.655	0.909	7.55093e-17
REEP5	3.7982e-21	0.559249	0.966	0.828	7.7468e-17
TPGS2	3.86538e-21	0.4502	0.974	0.943	7.88383e-17
SNAR-G1	3.96743e-21	0.069391	0.466	0.104	8.09198e-17
SRP54	4.0756e-21	0.432311	0.974	0.957	8.31259e-17
RFC3	4.16052e-21	0.585769	0.983	0.943	8.4858e-17
PTPN18	4.18257e-21	0.118894	0.466	0.104	8.53077e-17
FBLN1	4.19538e-21	-0.515681	0.879	0.957	8.55691e-17
ABRACL	4.35537e-21	-0.484264	0.578	0.845	8.88322e-17
BLMH	4.43475e-21	-0.377324	0.759	0.919	9.04511e-17
MLLT3	4.44502e-21	0.312361	0.707	0.285	9.06606e-17
HSPA4	4.58548e-21	0.486484	0.983	0.964	9.35255e-17
RSL24D1	4.59174e-21	-0.414605	0.966	0.989	9.36531e-17
OBSL1	4.82717e-21	0.524563	0.897	0.549	9.8455e-17
PYGO1	4.84624e-21	0.159087	0.457	0.102	9.88439e-17
CGB2	4.93203e-21	0.0606194	0.293	0.03	1.00594e-16
NRSN2-AS1	5.00067e-21	0.143104	0.526	0.134	1.01994e-16
TMOD2	5.01089e-21	0.211338	0.483	0.109	1.02202e-16
RPS16	5.22057e-21	-0.365753	0.991	1	1.06479e-16
CAMTA1	5.2765e-21	0.416867	0.991	0.947	1.07619e-16
MRPL11	5.36795e-21	-0.435649	0.828	0.94	1.09485e-16
LYST	5.38771e-21	0.302187	0.776	0.355	1.09888e-16
ANKRD46	5.68479e-21	0.230476	0.759	0.347	1.15947e-16
ELK3	6.30741e-21	-0.329521	0.405	0.83	1.28646e-16
TRIM4	6.65587e-21	0.204048	0.491	0.119	1.35753e-16
CENPA	6.71172e-21	-0.500322	0.336	0.743	1.36892e-16
UBE2B	6.89946e-21	0.555062	0.983	0.983	1.40721e-16
PRRX2	6.92242e-21	0.173388	0.414	0.077	1.4119e-16
RNF181	6.9598e-21	-0.488426	0.94	0.994	1.41952e-16
DDAH1	7.02999e-21	0.0642076	0.319	0.038	1.43384e-16
ELAVL2	7.07711e-21	0.494301	0.957	0.783	1.44345e-16
FAM71E1	7.8608e-21	0.462205	0.828	0.464	1.60329e-16
DNAJC4	8.194e-21	0.359631	0.871	0.513	1.67125e-16
PPIL6	8.43955e-21	0.310449	0.621	0.226	1.72133e-16
PNPT1	8.84214e-21	-0.377411	0.75	0.955	1.80344e-16
GLRX3	8.99381e-21	0.434576	0.966	0.966	1.83438e-16
HOTAIRM1	9.05659e-21	0.256652	0.595	0.189	1.84718e-16
DPEP1	1.03895e-20	0.0842713	0.422	0.085	2.11904e-16
FBXO9	1.04986e-20	0.478591	0.853	0.557	2.1413e-16
GLI3	1.05876e-20	0.115526	0.336	0.047	2.15945e-16
SASH1	1.14268e-20	-0.322816	0.319	0.762	2.33061e-16
IDH3A	1.18729e-20	0.417671	0.931	0.766	2.42159e-16
RPS25	1.22376e-20	-0.35115	0.983	0.998	2.49597e-16
DUSP22	1.2306e-20	0.451334	0.94	0.638	2.50994e-16
MAPRE3	1.24117e-20	0.101554	0.526	0.134	2.53148e-16
C1S	1.25149e-20	0.124773	0.353	0.053	2.55254e-16
SEMA4F	1.2718e-20	0.238505	0.716	0.315	2.59397e-16
BRK1	1.2737e-20	-0.491142	0.931	0.991	2.59783e-16
PHLPP1	1.29391e-20	0.335029	0.655	0.253	2.63905e-16
CREG1	1.39061e-20	0.415728	0.948	0.617	2.83628e-16
TAF11	1.4216e-20	-0.432366	0.595	0.879	2.89949e-16
CKLF	1.42373e-20	0.229845	0.931	0.691	2.90385e-16
MXD1	1.47518e-20	0.0869897	0.44	0.089	3.00878e-16
SNX7	1.47874e-20	0.207999	0.638	0.223	3.01604e-16
SIGIRR	1.48667e-20	0.547491	0.94	0.851	3.03222e-16
GPAT2	1.54192e-20	0.181429	0.733	0.317	3.14491e-16
RNF219	1.55471e-20	0.396457	0.793	0.415	3.17099e-16
SMAGP	1.59317e-20	-0.488218	0.698	0.887	3.24944e-16
UBA2	1.60862e-20	0.507038	0.983	0.953	3.28095e-16
MUM1	1.68872e-20	0.538276	0.888	0.545	3.44432e-16
IGFBP6	1.79654e-20	-0.516891	0.672	0.883	3.66422e-16
C19orf38	1.80763e-20	0.261475	0.353	0.057	3.68684e-16
SLC30A3	1.84453e-20	0.0747044	0.353	0.053	3.76211e-16
HORMAD2	1.91454e-20	0.0439091	0.259	0.019	3.90489e-16
ENC1	1.93057e-20	-0.454847	0.5	0.774	3.93758e-16
PAICS	1.93617e-20	-0.44745	0.931	0.977	3.94901e-16
RRAGB	1.97409e-20	0.38162	0.94	0.747	4.02635e-16
MTHFD1	1.9941e-20	-0.451393	0.741	0.936	4.06717e-16
RCN2	2.01496e-20	0.584588	0.948	0.87	4.10971e-16
ZYX	2.08623e-20	-0.42566	0.741	0.866	4.25508e-16
LDOC1	2.10835e-20	-0.499399	0.741	0.872	4.30019e-16
KIFAP3	2.13165e-20	0.538452	0.948	0.836	4.34771e-16
RPL30	2.2251e-20	-0.348583	1	1	4.53831e-16
PHC2	2.26476e-20	0.162873	0.509	0.136	4.6192e-16
EIF4H	2.31216e-20	-0.423042	0.931	0.974	4.71589e-16
IRX2	2.40174e-20	0.0890401	0.241	0.015	4.89858e-16
C9orf114	2.40631e-20	-0.199263	0.431	0.798	4.90791e-16
GHITM	2.45936e-20	0.49468	0.974	0.989	5.01611e-16
SNX25	2.46746e-20	0.1317	0.474	0.111	5.03263e-16
VENTX	2.57131e-20	-0.134028	0.121	0.615	5.24444e-16
NHP2L1	2.65709e-20	0.40478	0.983	0.998	5.4194e-16
FOXD3-AS1	2.72563e-20	0.0907024	0.267	0.023	5.55919e-16
NAB1	2.86801e-20	0.281742	0.81	0.387	5.84959e-16
MAPK10	2.87893e-20	0.154278	0.328	0.047	5.87186e-16
SEPT10*	2.92884e-20	0.421301	0.94	0.802	5.97367e-16
MAP3K11	3.05011e-20	0.260426	0.69	0.279	6.221e-16
ATG5	3.12273e-20	-0.439594	0.905	0.966	6.36911e-16
CCSER1	3.34339e-20	0.141489	0.267	0.023	6.81919e-16
PIK3R3	3.34947e-20	0.512392	0.948	0.77	6.83158e-16
MRPL15	3.37432e-20	-0.457786	0.931	0.983	6.88227e-16
CALB2	3.62872e-20	0.108087	0.397	0.077	7.40115e-16
TWISTNB	3.67976e-20	-0.6064	0.784	0.945	7.50523e-16
ZNF518A	3.71411e-20	0.494523	0.991	0.943	7.5753e-16
TAF7	3.8484e-20	-0.496071	0.957	0.983	7.84919e-16
QKI	3.86201e-20	0.468358	0.922	0.715	7.87696e-16
CD47	3.99499e-20	-0.491591	0.897	0.974	8.14818e-16
PRPF38B	4.04188e-20	-0.473214	0.914	0.949	8.24382e-16
UBE2T	4.24967e-20	0.608387	0.991	0.968	8.66763e-16
PIWIL2	4.3002e-20	0.471849	0.879	0.651	8.77069e-16
VPS13C	4.43534e-20	0.542892	0.897	0.587	9.04633e-16
MRS2	4.49561e-20	-0.369315	0.81	0.957	9.16924e-16
COX7A1	4.79972e-20	0.259123	0.664	0.249	9.78952e-16
TXK	5.13141e-20	0.140069	0.397	0.079	1.0466e-15
FAM227B	5.23789e-20	0.227369	0.569	0.194	1.06832e-15
SND1	5.24941e-20	-0.397291	0.862	0.962	1.07067e-15
MAP7D2	5.28931e-20	0.535766	0.991	0.97	1.07881e-15
FAM216A	5.33467e-20	0.522084	0.914	0.762	1.08806e-15
C5orf15	5.33876e-20	-0.346995	0.664	0.898	1.08889e-15
SLIRP	5.50743e-20	-0.365483	1	0.998	1.1233e-15
CLNS1A	5.62413e-20	0.440419	0.922	0.743	1.1471e-15
CFI	5.74643e-20	0.138353	0.457	0.115	1.17204e-15
BAIAP2L1	5.79561e-20	0.261051	0.819	0.4	1.18207e-15
PIH1D2	5.81042e-20	0.249303	0.552	0.166	1.18509e-15
PTPRU	5.91411e-20	0.311512	0.784	0.381	1.20624e-15
LINC01251	5.94914e-20	0.104031	0.328	0.045	1.21339e-15
CARHSP1	6.42517e-20	-0.443431	0.905	0.981	1.31048e-15
STAT1	6.54739e-20	0.262711	0.647	0.255	1.33541e-15
HAUS7	6.62394e-20	0.465574	0.966	0.879	1.35102e-15
MRPL51	6.79094e-20	0.481485	0.991	0.951	1.38508e-15
SOX17	6.85939e-20	-0.383807	0.353	0.757	1.39904e-15
HOXB13	6.8735e-20	0.07553	0.25	0.019	1.40192e-15
ARHGAP1	6.97877e-20	-0.244268	0.491	0.826	1.42339e-15
DCAF4L1	7.2244e-20	0.555982	0.966	0.696	1.47349e-15
C10orf88	7.3521e-20	0.236124	0.716	0.311	1.49953e-15
DNAH3	7.38667e-20	0.210728	0.405	0.077	1.50658e-15
TMEM8B	7.60322e-20	0.0951599	0.56	0.157	1.55075e-15
WDR46	7.65142e-20	-0.422213	0.828	0.934	1.56058e-15
CLGN	8.04214e-20	0.118213	0.241	0.017	1.64028e-15
XBP1	8.14833e-20	-0.39781	0.672	0.883	1.66193e-15
TP53TG3D	8.23478e-20	0.134927	0.517	0.143	1.67956e-15
ARIH2	8.52662e-20	0.445072	0.983	0.928	1.73909e-15
ALDOC	8.54248e-20	-0.435672	0.578	0.851	1.74232e-15
BLCAP	8.62568e-20	-0.459203	0.707	0.923	1.75929e-15
ESAM	8.83441e-20	-0.323164	0.181	0.611	1.80187e-15
RAD23A	9.02501e-20	-0.415212	0.957	0.977	1.84074e-15
NGLY1	9.03112e-20	0.432141	0.931	0.851	1.84199e-15
USO1	9.52977e-20	0.428132	0.983	0.94	1.94369e-15
MCRS1	9.54692e-20	0.462147	0.966	0.828	1.94719e-15
F11R	9.63594e-20	-0.328382	0.405	0.772	1.96535e-15
PEMT	9.84056e-20	0.444023	0.724	0.347	2.00708e-15
RPS8	9.85712e-20	-0.336323	1	1	2.01046e-15
SHISA2	1.01245e-19	0.0896782	0.336	0.051	2.06499e-15
TMEM9	1.02161e-19	0.433444	0.983	0.949	2.08368e-15
ATG4B	1.02942e-19	0.440161	0.94	0.83	2.09961e-15
ZNF410	1.04864e-19	0.399766	0.931	0.694	2.13881e-15
AGBL5	1.06039e-19	0.286369	0.828	0.494	2.16277e-15
LMO7	1.09573e-19	0.336572	0.621	0.228	2.23484e-15
DCXR	1.23133e-19	-0.493233	0.905	0.974	2.51142e-15
TUBA3C	1.25729e-19	0.307021	0.319	0.043	2.56437e-15
CCDC152	1.2959e-19	0.780578	0.81	0.555	2.64312e-15
MOK	1.32987e-19	0.440549	0.888	0.515	2.71239e-15
RCN3	1.3306e-19	0.138459	0.526	0.157	2.71388e-15
DPYSL2	1.34034e-19	-0.438228	0.888	0.983	2.73375e-15
TPT1	1.35045e-19	-0.418676	1	1	2.75438e-15
EIF2S3	1.3847e-19	-0.494421	0.957	0.989	2.82423e-15
PPID	1.47006e-19	0.495044	0.991	0.894	2.99834e-15
C6orf48	1.50108e-19	-0.48686	0.922	0.964	3.0616e-15
NPL	1.68123e-19	0.145611	0.483	0.128	3.42904e-15
SET	1.74748e-19	-0.428599	1	0.996	3.56416e-15
FAM228A	1.79315e-19	0.185225	0.397	0.081	3.65732e-15
CCNDBP1	1.8304e-19	0.457425	0.966	0.919	3.73329e-15
VPS13A	1.83378e-19	0.448344	0.966	0.843	3.74017e-15
ACSL1	2.07641e-19	0.143313	0.5	0.13	4.23505e-15
AP2M1	2.08385e-19	-0.380253	0.991	0.998	4.25023e-15
EIF6	2.0872e-19	-0.438582	0.983	0.966	4.25706e-15
ERBB3	2.14911e-19	-0.344626	0.276	0.719	4.38332e-15
BRCAT54	2.17691e-19	0.137182	0.267	0.026	4.44003e-15
RPL7A	2.20962e-19	-0.354006	1	1	4.50674e-15
PXT1	2.21676e-19	0.0611805	0.224	0.013	4.52131e-15
RPL13P5	2.27473e-19	-0.287407	0.026	0.496	4.63954e-15
MTRNR2L8	2.27539e-19	0.288535	0.974	0.823	4.64088e-15
ACTR1A	2.4805e-19	-0.414161	0.664	0.866	5.05922e-15
CRIP2	2.88265e-19	-0.493875	0.793	0.921	5.87945e-15
SGOL2	2.90641e-19	0.493567	0.897	0.587	5.92791e-15
HOXA2	3.05527e-19	0.0864127	0.259	0.023	6.23153e-15
PPME1	3.10589e-19	0.388163	0.94	0.753	6.33478e-15
NUP93	3.15539e-19	0.655628	1	1	6.43574e-15
EMG1	3.16859e-19	-0.448468	0.914	0.981	6.46265e-15
GPRC5C	3.16902e-19	-0.289307	0.422	0.802	6.46353e-15
CNTRL	3.22069e-19	0.471152	0.828	0.538	6.56893e-15
BTG3	3.22833e-19	0.523385	0.991	0.94	6.5845e-15
A1BG	3.29001e-19	0.199711	0.56	0.179	6.71031e-15
HOXA10	3.29444e-19	0.0777373	0.259	0.023	6.71934e-15
SYTL4	3.54103e-19	-0.356104	0.397	0.791	7.22228e-15
NOTCH2	4.1878e-19	0.227471	0.707	0.326	8.54143e-15
BOC	4.21789e-19	0.0840056	0.25	0.021	8.6028e-15
CAPN5	4.26521e-19	-0.193733	0.267	0.655	8.69932e-15
TMCO1	4.31539e-19	0.4351	0.871	0.528	8.80167e-15
FOXJ2	4.69577e-19	0.143011	0.474	0.121	9.5775e-15
MRPS7	4.69806e-19	-0.403233	0.914	0.985	9.58215e-15
SCAPER	4.70742e-19	0.503746	0.966	0.881	9.60125e-15
CDC5L	4.79282e-19	0.384955	0.983	0.951	9.77544e-15
ATP5C1	4.95596e-19	-0.446946	0.974	0.994	1.01082e-14
UXT	5.12137e-19	0.574122	0.983	0.951	1.04456e-14
SPANXA2-OT1	5.16027e-19	-0.375156	0.491	0.764	1.05249e-14
TIA1	5.73244e-19	-0.406764	0.802	0.966	1.16919e-14
TRMT1L	5.91912e-19	0.391621	0.948	0.821	1.20726e-14
ACP1	6.16296e-19	-0.402156	0.983	0.994	1.257e-14
CORO1B	6.17459e-19	-0.220345	0.353	0.743	1.25937e-14
PCED1B	6.19925e-19	-0.240866	0.172	0.615	1.2644e-14
ANAPC11	6.69386e-19	0.46972	0.991	0.996	1.36528e-14
REXO2	6.85942e-19	0.567028	0.974	0.953	1.39905e-14
ZNF878	6.8645e-19	0.124406	0.302	0.043	1.40008e-14
ATP2A1	7.00027e-19	0.0513758	0.362	0.06	1.42777e-14
MYADM	7.28815e-19	-0.248609	0.621	0.872	1.48649e-14
ABT1	7.73141e-19	-0.42654	0.853	0.951	1.5769e-14
PCNX	7.73922e-19	0.334161	0.836	0.523	1.57849e-14
CKS2	7.7655e-19	0.649339	1	1	1.58385e-14
LRRC49	7.87723e-19	0.329217	0.69	0.345	1.60664e-14
GLB1	8.07613e-19	-0.303569	0.5	0.828	1.64721e-14
MRPL42	8.15694e-19	-0.474516	0.966	0.985	1.66369e-14
ATPIF1	8.45539e-19	0.554173	0.991	0.994	1.72456e-14
C11orf65	8.52943e-19	0.317774	0.759	0.349	1.73966e-14
CFAP97	8.56703e-19	0.52262	0.94	0.677	1.74733e-14
CXXC5	8.56939e-19	-0.395803	0.44	0.777	1.74781e-14
TPTE	8.75343e-19	0.403932	0.879	0.704	1.78535e-14
EPHB4	8.75645e-19	-0.271157	0.509	0.857	1.78597e-14
FANCI	8.83347e-19	0.406823	0.931	0.779	1.80167e-14
TKT	8.88668e-19	-0.399652	0.94	0.966	1.81253e-14
C14orf39	9.16644e-19	0.257803	0.569	0.187	1.86959e-14
ANKRD36B	9.36399e-19	-0.292948	0.716	0.917	1.90988e-14
CCDC114	1.00748e-18	0.0526963	0.233	0.017	2.05487e-14
SRSF10	1.06735e-18	-0.420843	0.991	0.996	2.17696e-14
ADAL	1.1161e-18	0.49519	0.957	0.84	2.27639e-14
APOO	1.13869e-18	0.431789	0.966	0.972	2.32247e-14
FKBP3	1.26447e-18	0.486678	0.991	0.991	2.57902e-14
PRODH	1.30215e-18	-0.40697	0.44	0.764	2.65587e-14
VCX	1.33757e-18	0.260788	0.405	0.087	2.7281e-14
MORN5	1.36461e-18	0.120129	0.302	0.04	2.78327e-14
CXorf58	1.3773e-18	0.10677	0.293	0.036	2.80914e-14
TIPARP	1.47665e-18	0.166079	0.534	0.166	3.01178e-14
COL4A2	1.54731e-18	-0.33814	0.552	0.817	3.15589e-14
A4GALT	1.59573e-18	-0.206767	0.129	0.568	3.25466e-14
GSTM4	1.64686e-18	-0.366854	0.397	0.747	3.35894e-14
UGGT2	1.68266e-18	0.271305	0.784	0.391	3.43196e-14
TSEN15	1.70195e-18	0.283793	0.897	0.611	3.47129e-14
LAMTOR4	1.81181e-18	0.456242	0.991	0.991	3.69538e-14
ARHGAP21	1.82401e-18	0.549433	0.948	0.721	3.72026e-14
SLCO2A1	1.8854e-18	0.0704534	0.216	0.013	3.84546e-14
KXD1	1.89984e-18	-0.34507	0.905	0.953	3.87491e-14
ACP5	1.9481e-18	-0.256895	0.19	0.626	3.97334e-14
VGLL4	1.95948e-18	0.236753	0.655	0.249	3.99656e-14
TMA16	2.04421e-18	0.502833	0.983	0.811	4.16938e-14
SAP30	2.1731e-18	0.239932	0.638	0.238	4.43225e-14
CAPS2	2.23731e-18	0.0978897	0.336	0.055	4.56323e-14
CNP	2.33321e-18	0.250274	0.776	0.406	4.75881e-14
NDUFS7	2.37495e-18	0.509263	0.966	0.974	4.84394e-14
TLE4	2.38742e-18	0.452754	0.948	0.826	4.86938e-14
OARD1	2.49482e-18	0.370357	0.957	0.945	5.08844e-14
MTRNR2L2	2.53991e-18	0.0745743	0.862	0.594	5.1804e-14
LZTFL1	2.57958e-18	0.254524	0.845	0.481	5.26132e-14
PJA2	2.59264e-18	0.478881	0.957	0.751	5.28795e-14
TMEM176B	2.60192e-18	0.055112	0.379	0.074	5.30688e-14
NFE2L3	2.64239e-18	-0.321284	0.284	0.706	5.38942e-14
LOC102723968	2.67105e-18	-0.166194	0.043	0.506	5.44787e-14
DSCR8	2.73047e-18	0.581799	0.922	0.809	5.56907e-14
FAM63B	2.86151e-18	-0.427963	0.784	0.934	5.83633e-14
DMXL2	2.899e-18	0.344644	0.931	0.687	5.91281e-14
DOCK8	3.11435e-18	0.173565	0.552	0.181	6.35202e-14
MBP	3.13141e-18	-0.248106	0.086	0.538	6.38681e-14
RAB28	3.33267e-18	0.368846	0.897	0.755	6.79731e-14
DPY30	3.34039e-18	-0.443837	0.948	0.987	6.81305e-14
VPS13D	3.36624e-18	0.342065	0.853	0.547	6.86578e-14
ANXA11	3.74451e-18	0.288704	0.819	0.428	7.63731e-14
SYCP1	3.79758e-18	0.310838	0.379	0.077	7.74555e-14
UIMC1	3.92372e-18	0.431382	0.974	0.815	8.00281e-14
SYNE2	4.12946e-18	-0.433996	0.922	0.981	8.42245e-14
TMEM80	4.17826e-18	0.37867	0.836	0.517	8.52199e-14
ETFA	4.24995e-18	0.401538	0.897	0.611	8.66819e-14
DAP3	4.33075e-18	-0.389444	0.871	0.97	8.833e-14
F2R	4.43797e-18	-0.245181	0.19	0.611	9.05169e-14
SLBP	4.51477e-18	0.630583	0.974	0.951	9.20832e-14
LAG3	4.60273e-18	0.104519	0.293	0.04	9.38773e-14
PDLIM1	4.65908e-18	-0.552825	0.888	0.957	9.50265e-14
C1orf21	4.6839e-18	0.189715	0.353	0.07	9.55329e-14
TMEM51	4.76582e-18	-0.237278	0.095	0.526	9.72036e-14
TRAM2	4.86594e-18	-0.30919	0.397	0.755	9.92456e-14
NAE1	4.8966e-18	0.459032	0.991	0.991	9.9871e-14
ATP5E	4.98722e-18	0.232915	0.716	0.315	1.01719e-13
LDLRAP1	5.04396e-18	-0.350225	0.552	0.849	1.02877e-13
EIF1B	5.1763e-18	0.461664	0.957	0.902	1.05576e-13
RASSF8	5.1823e-18	0.113673	0.345	0.066	1.05698e-13
PPP1CA	5.24323e-18	-0.21646	0.914	0.951	1.06941e-13
TSPAN18	5.25678e-18	-0.279502	0.284	0.704	1.07217e-13
CFAP57	5.29346e-18	0.103819	0.328	0.053	1.07965e-13
TXNDC16	5.76554e-18	0.330084	0.707	0.321	1.17594e-13
REEP1	5.85297e-18	0.254217	0.672	0.287	1.19377e-13
DHX33	5.85498e-18	-0.28481	0.483	0.845	1.19418e-13
STK4-AS1	6.20534e-18	0.109773	0.319	0.051	1.26564e-13
CPEB2	6.49246e-18	0.181956	0.586	0.202	1.3242e-13
KRIT1	6.56926e-18	0.505247	0.94	0.755	1.33987e-13
AQP3	6.63514e-18	-0.284794	0.293	0.691	1.3533e-13
CSTB	6.73072e-18	-0.511254	0.836	0.94	1.3728e-13
THUMPD3	6.85463e-18	0.424573	0.974	0.711	1.39807e-13
HSBP1	6.86263e-18	0.304745	1	0.998	1.3997e-13
LRRC46	7.19188e-18	0.132492	0.509	0.151	1.46686e-13
DES	7.49639e-18	0.131157	0.353	0.068	1.52896e-13
CRABP2	7.66045e-18	0.15774	0.466	0.128	1.56243e-13
VAMP5	7.7222e-18	0.255067	0.733	0.357	1.57502e-13
ST13	7.92716e-18	0.358603	0.983	1	1.61682e-13
ZNF589	7.93893e-18	-0.225787	0.302	0.683	1.61922e-13
EHMT2	7.97392e-18	0.270603	0.698	0.311	1.62636e-13
CYP4V2	8.10228e-18	0.138114	0.543	0.181	1.65254e-13
SPATA33	8.37266e-18	0.320124	0.819	0.496	1.70769e-13
HSPA1A	8.66557e-18	0.265274	0.94	0.711	1.76743e-13
TRPM1	8.88543e-18	0.122475	0.216	0.015	1.81227e-13
COMMD8	9.02249e-18	0.473982	0.914	0.785	1.84023e-13
BCCIP	9.45134e-18	0.399706	0.991	0.991	1.9277e-13
GUCY1A2	9.82678e-18	0.063801	0.259	0.028	2.00427e-13
PIK3CG	9.88114e-18	0.0905834	0.328	0.055	2.01536e-13
ZNF541	1.00242e-17	0.0939687	0.276	0.034	2.04454e-13
ATP5G1	1.0235e-17	-0.499048	0.948	0.991	2.08752e-13
DEPDC4	1.03194e-17	0.265594	0.569	0.189	2.10475e-13
TRAPPC5	1.05383e-17	-0.450932	0.914	0.968	2.14938e-13
CFAP54	1.08133e-17	0.254809	0.466	0.132	2.20548e-13
APOC1P1	1.09648e-17	-0.242794	0.172	0.602	2.23638e-13
CCDC88C	1.1558e-17	0.154307	0.431	0.111	2.35738e-13
PIWIL1	1.182e-17	-0.275102	0.405	0.823	2.4108e-13
ABHD16A	1.20403e-17	-0.363673	0.853	0.943	2.45575e-13
SOAT2	1.24951e-17	-0.206442	0.103	0.528	2.5485e-13
ZNF25	1.30867e-17	0.0840925	0.379	0.074	2.66917e-13
TRIM50	1.31348e-17	0.0803578	0.267	0.032	2.67897e-13
ZCCHC2	1.31409e-17	0.357255	0.716	0.355	2.68022e-13
ATP2B1	1.32238e-17	0.45397	0.974	0.964	2.69714e-13
GNAI1	1.41097e-17	0.316297	0.741	0.385	2.87781e-13
FLJ46906	1.4252e-17	0.179492	0.526	0.168	2.90684e-13
AURKC	1.4283e-17	0.253532	0.457	0.134	2.91315e-13
MRPL37	1.43585e-17	-0.388742	0.94	0.974	2.92856e-13
SPA17	1.51481e-17	0.428611	0.845	0.579	3.08961e-13
RASSF8-AS1	1.59436e-17	0.0837731	0.241	0.023	3.25186e-13
ADGRL2	1.59594e-17	0.155769	0.612	0.215	3.25507e-13
FAM150B	1.6766e-17	0.151456	0.405	0.096	3.4196e-13
KIT	1.74577e-17	-0.448016	0.931	0.974	3.56068e-13
CTXN2	1.75894e-17	0.0642653	0.19	0.009	3.58754e-13
COPRS	1.80191e-17	0.46481	0.931	0.764	3.67517e-13
ACRBP	1.81064e-17	0.113879	0.405	0.089	3.69297e-13
ALDH4A1	1.85232e-17	-0.231714	0.328	0.738	3.77799e-13
XRCC6	1.85284e-17	0.334731	1	0.998	3.77905e-13
BID	1.88656e-17	0.263467	0.69	0.285	3.84783e-13
BRDT	1.88888e-17	-0.475112	0.724	0.917	3.85256e-13
SPAG6	1.89197e-17	0.150223	0.422	0.109	3.85886e-13
CANX	1.94215e-17	0.411262	0.983	0.977	3.96121e-13
CUL5	1.95107e-17	0.384133	0.922	0.745	3.97941e-13
ANKRD7	2.01711e-17	0.191791	0.595	0.211	4.1141e-13
PRKD1	2.02453e-17	0.0843646	0.371	0.077	4.12922e-13
XKR9	2.16266e-17	0.143864	0.534	0.172	4.41097e-13
NME5	2.17536e-17	0.296227	0.664	0.274	4.43686e-13
F8	2.20047e-17	0.256662	0.698	0.328	4.48808e-13
HSPB11	2.25327e-17	0.483367	0.914	0.787	4.59576e-13
PSMB3	2.26956e-17	-0.393861	0.991	0.994	4.62899e-13
SLC25A15	2.28215e-17	0.216104	0.69	0.291	4.65468e-13
RAMP1	2.30123e-17	0.227545	0.474	0.145	4.69358e-13
ZC3HAV1L	2.32517e-17	0.0492041	0.293	0.043	4.74242e-13
PSORS1C1	2.485e-17	0.183481	0.379	0.085	5.06841e-13
TOMM7	2.55458e-17	-0.441619	0.983	0.994	5.21031e-13
GOLGA2P5	2.55912e-17	0.0912378	0.276	0.036	5.21959e-13
PSMD4	2.69238e-17	-0.385695	0.991	0.996	5.49138e-13
ATP6V0C	2.71796e-17	0.345851	0.983	0.966	5.54356e-13
CDK4	2.7717e-17	-0.420022	0.914	0.947	5.65315e-13
TRIP12	2.80164e-17	0.447937	0.957	0.872	5.71423e-13
METAP2	2.82246e-17	0.477702	1	0.985	5.75669e-13
SPP1	2.83809e-17	0.130142	0.621	0.251	5.78856e-13
IL4R	2.94018e-17	-0.219514	0.259	0.655	5.9968e-13
TFAP2A	2.94329e-17	0.104765	0.457	0.121	6.00313e-13
B4GALT6	3.231e-17	0.197331	0.603	0.226	6.58996e-13
ZFAND2A	3.32423e-17	0.419431	0.922	0.766	6.7801e-13
TRAPPC6B	3.32678e-17	0.277188	0.897	0.628	6.7853e-13
DCAF6	3.46074e-17	0.40074	0.879	0.67	7.05853e-13
DYDC2	3.49103e-17	0.102713	0.388	0.083	7.1203e-13
PYY	3.69556e-17	-0.549281	0.672	0.904	7.53746e-13
AP1G2	3.76403e-17	-0.237547	0.388	0.777	7.67711e-13
C16orf71	3.87495e-17	0.0375157	0.241	0.023	7.90334e-13
KIDINS220	3.91947e-17	0.387332	0.888	0.666	7.99416e-13
PTGER4P2-CDK2AP2P2	4.03069e-17	0.0778061	0.422	0.106	8.221e-13
MGMT	4.07468e-17	0.455543	0.922	0.734	8.31072e-13
AK4	4.1414e-17	-0.421218	0.879	0.97	8.4468e-13
TCTN1	4.1605e-17	0.262432	0.828	0.511	8.48577e-13
GRB7	4.19624e-17	-0.189131	0.103	0.534	8.55865e-13
PXK	4.22274e-17	0.304025	0.802	0.498	8.61271e-13
SUGP2	4.2492e-17	0.492154	0.966	0.84	8.66667e-13
RPL14	4.26752e-17	-0.348197	0.983	1	8.70403e-13
ID2-AS1	4.4144e-17	0.0698506	0.276	0.036	9.00362e-13
DERA	4.49104e-17	-0.373374	0.672	0.902	9.15992e-13
LOC102724699	4.68738e-17	-0.32413	0.983	0.994	9.56037e-13
DMTN	4.77664e-17	0.0379143	0.293	0.043	9.74243e-13
KLHL14	4.80054e-17	0.0609853	0.224	0.019	9.79118e-13
USP48	4.81073e-17	-0.38917	0.871	0.949	9.81196e-13
EXOC3	4.89689e-17	0.169277	0.612	0.228	9.98771e-13
ELOVL7	4.90405e-17	0.125341	0.414	0.098	1.00023e-12
CCDC28A	4.91705e-17	0.340784	0.862	0.621	1.00288e-12
RPS19BP1	4.98053e-17	0.477902	0.983	0.889	1.01583e-12
NUP210L	4.98261e-17	0.0966347	0.25	0.028	1.01625e-12
PAQR9	4.98668e-17	0.0809083	0.224	0.019	1.01708e-12
SOS2	5.00241e-17	0.103521	0.371	0.079	1.02029e-12
PTMA	5.04206e-17	0.440311	1	1	1.02838e-12
GATA2	5.06988e-17	0.101553	0.207	0.015	1.03405e-12
EBF4	5.13366e-17	0.0640298	0.284	0.04	1.04706e-12
CUL4B	5.21668e-17	0.340701	0.853	0.528	1.06399e-12
TIPARP-AS1	5.25902e-17	0.0505788	0.345	0.062	1.07263e-12
ZNF185	5.33527e-17	0.207156	0.595	0.221	1.08818e-12
PSMC1	5.53492e-17	-0.382145	0.957	0.983	1.1289e-12
ZMYM2	5.58527e-17	0.468392	0.966	0.87	1.13917e-12
LINC00467	5.7229e-17	0.586122	0.897	0.677	1.16724e-12
GLTSCR2	5.82256e-17	-0.351037	0.724	0.93	1.18757e-12
DLG3	6.10859e-17	-0.318338	0.397	0.777	1.24591e-12
RAD51C	6.14203e-17	0.445388	0.966	0.836	1.25273e-12
ALDH1A2	6.25667e-17	0.123561	0.474	0.14	1.27611e-12
RPA4	6.28031e-17	0.234586	0.405	0.102	1.28093e-12
NUP62CL	6.42431e-17	0.102277	0.422	0.102	1.3103e-12
CLOCK	6.43376e-17	0.432852	0.974	0.787	1.31223e-12
RPS10	6.53806e-17	-0.250578	0.983	0.996	1.3335e-12
RELN	6.67522e-17	0.0688002	0.328	0.057	1.36148e-12
NAA35	6.72001e-17	0.374212	0.914	0.651	1.37061e-12
FBXO47	6.8146e-17	0.110205	0.293	0.047	1.38991e-12
CALD1	6.8709e-17	-0.494993	0.629	0.787	1.40139e-12
ENOX2	6.90798e-17	0.494205	0.871	0.579	1.40895e-12
APPL2	6.93005e-17	0.215468	0.638	0.268	1.41345e-12
AK7	6.95393e-17	0.123603	0.422	0.104	1.41832e-12
AKT3	6.98098e-17	0.223289	0.526	0.181	1.42384e-12
WDR54	7.10333e-17	-0.411444	0.871	0.966	1.4488e-12
UTF1	7.32034e-17	-0.199367	0.224	0.657	1.49306e-12
MRPL9	7.50019e-17	-0.377012	0.853	0.936	1.52974e-12
COPS7B	7.55661e-17	0.341617	0.853	0.638	1.54125e-12
SEC61A2	7.59137e-17	0.324792	0.836	0.64	1.54834e-12
SLC35A2	7.69749e-17	-0.378846	0.672	0.853	1.56998e-12
SCML1	7.83723e-17	0.162663	0.44	0.119	1.59848e-12
ZCCHC24	7.87673e-17	0.0725699	0.267	0.034	1.60654e-12
SNHG3	7.91554e-17	-0.297492	0.198	0.6	1.61445e-12
BMPR1B	7.98206e-17	0.231338	0.724	0.338	1.62802e-12
STAT3	8.03898e-17	-0.361162	0.767	0.911	1.63963e-12
GTF3C3	8.16078e-17	0.469996	0.922	0.862	1.66447e-12
PLEKHA3	8.23011e-17	0.249659	0.586	0.226	1.67861e-12
NOB1	8.57425e-17	-0.372708	0.724	0.877	1.7488e-12
LEKR1	8.65527e-17	0.075428	0.207	0.015	1.76533e-12
NBAS	8.68066e-17	-0.447926	0.793	0.93	1.77051e-12
PITPNA	8.76845e-17	0.212322	0.707	0.323	1.78841e-12
KIAA1551	8.94667e-17	-0.455568	0.888	0.964	1.82476e-12
ZFHX3	9.13027e-17	0.141943	0.595	0.211	1.86221e-12
FKBP4	9.47203e-17	0.418406	0.966	0.962	1.93191e-12
MED22	9.57095e-17	0.351345	0.586	0.245	1.95209e-12
CGREF1	9.5764e-17	0.109792	0.345	0.068	1.9532e-12
LINC01030	9.66197e-17	0.0737764	0.155	0.002	1.97066e-12
FBXO28	9.75785e-17	-0.315836	0.672	0.906	1.99021e-12
PTGER1	9.8258e-17	0.0366991	0.155	0.002	2.00407e-12
ATP2A3	9.9819e-17	-0.195029	0.181	0.594	2.03591e-12
COTL1	9.99667e-17	0.253696	0.828	0.462	2.03892e-12
SVIP	1.02415e-16	0.622343	0.94	0.855	2.08885e-12
PON3	1.03145e-16	0.384516	0.681	0.317	2.10374e-12
EIF3I	1.03579e-16	-0.347874	0.974	0.987	2.11259e-12
CLEC4C	1.04304e-16	0.156244	0.293	0.047	2.12738e-12
TUFT1	1.04643e-16	-0.247791	0.526	0.868	2.1343e-12
CCNL2	1.06448e-16	-0.292035	0.776	0.953	2.17111e-12
ZDBF2	1.13361e-16	0.2065	0.569	0.217	2.31211e-12
RNASEH1	1.13724e-16	-0.385558	0.733	0.894	2.31951e-12
RTN2	1.14796e-16	-0.127848	0.233	0.651	2.34138e-12
RAB11FIP1	1.15241e-16	-0.315468	0.422	0.73	2.35046e-12
RPS5	1.15425e-16	-0.297571	1	0.998	2.35421e-12
DNAAF5	1.16476e-16	0.21547	0.698	0.311	2.37564e-12
U2AF1	1.1904e-16	-0.41457	0.983	0.991	2.42794e-12
TDP2	1.20901e-16	-0.358282	0.845	0.955	2.46589e-12
ZNF672	1.23298e-16	0.170011	0.707	0.298	2.51479e-12
TEX264	1.24587e-16	0.338162	0.914	0.7	2.54107e-12
ABHD14B	1.25268e-16	-0.307452	0.371	0.691	2.55497e-12
HIGD1A	1.25957e-16	0.446972	0.983	0.985	2.56902e-12
CTHRC1	1.2821e-16	0.213769	0.716	0.315	2.61496e-12
POTEF	1.32328e-16	0.0758508	0.172	0.006	2.69896e-12
RAF1	1.33652e-16	-0.160952	0.586	0.911	2.72597e-12
SLC4A4	1.34162e-16	0.0967012	0.198	0.013	2.73636e-12
ZDHHC4	1.4322e-16	0.396677	0.759	0.432	2.92111e-12
MAATS1	1.43352e-16	0.189867	0.44	0.115	2.92381e-12
THOC6	1.44121e-16	-0.302637	0.56	0.86	2.9395e-12
UROS	1.44537e-16	0.355629	0.897	0.623	2.94797e-12
CATSPER2P1	1.49676e-16	0.14859	0.448	0.13	3.05279e-12
ATP9A	1.50887e-16	0.188636	0.5	0.16	3.07749e-12
ZNF280D	1.61522e-16	0.302838	0.862	0.534	3.2944e-12
COX5B	1.61985e-16	0.323748	1	1	3.30385e-12
WBP11	1.70186e-16	0.425329	0.983	0.957	3.47112e-12
ZNF593	1.71641e-16	-0.379727	0.845	0.96	3.50078e-12
ZNF428	1.7386e-16	-0.407734	0.733	0.928	3.54605e-12
BNIP3	1.79445e-16	-0.508801	0.983	0.996	3.65996e-12
DNAJA4	1.79847e-16	0.380189	0.724	0.381	3.66816e-12
FLJ35934	1.84294e-16	0.121579	0.276	0.04	3.75886e-12
ENKD1	1.86378e-16	0.176202	0.5	0.149	3.80137e-12
LINC00471	1.86921e-16	0.162177	0.483	0.134	3.81245e-12
LOC100996654	1.96605e-16	0.0671696	0.259	0.032	4.00996e-12
OSR2	2.00107e-16	0.0989818	0.31	0.053	4.08138e-12
YWHAQ	2.01829e-16	-0.33217	0.983	0.998	4.11651e-12
RABL2A	2.02451e-16	0.134718	0.517	0.187	4.1292e-12
AKIRIN2	2.11e-16	-0.338211	0.836	0.953	4.30355e-12
TP73-AS1	2.11229e-16	0.197416	0.569	0.213	4.30822e-12
GRAMD1A	2.31378e-16	-0.185565	0.241	0.657	4.71918e-12
UQCRC1	2.34597e-16	-0.346564	0.974	0.994	4.78485e-12
PEX12	2.34784e-16	0.129687	0.534	0.174	4.78866e-12
UNC45A	2.37595e-16	-0.180726	0.267	0.651	4.84598e-12
RAB11FIP4	2.38217e-16	-0.24388	0.44	0.798	4.85868e-12
RWDD2B	2.38635e-16	0.175353	0.647	0.281	4.8672e-12
CCDC7	2.43002e-16	0.175912	0.526	0.174	4.95627e-12
TRIP13	2.45633e-16	0.437421	0.94	0.698	5.00993e-12
SMCO4	2.47544e-16	-0.30803	0.681	0.857	5.04891e-12
SLC4A1AP	2.48014e-16	0.392429	0.974	0.938	5.05849e-12
GATA3	2.54828e-16	0.0865844	0.216	0.019	5.19746e-12
AMZ2	2.56487e-16	0.440714	0.957	0.945	5.2313e-12
BRI3	2.64645e-16	0.295211	0.879	0.617	5.3977e-12
SLC25A46	2.72019e-16	0.184069	0.612	0.26	5.54811e-12
RPARP-AS1	2.72934e-16	-0.234737	0.379	0.721	5.56677e-12
CDCA4	2.77184e-16	-0.420099	0.664	0.885	5.65345e-12
LSM6	2.84938e-16	0.37099	0.966	0.936	5.81159e-12
COLEC11	2.90183e-16	0.155985	0.483	0.149	5.91856e-12
LRIF1	2.92947e-16	0.414264	0.819	0.528	5.97494e-12
SEL1L2	2.93075e-16	0.214603	0.379	0.087	5.97757e-12
PCBP3	2.93899e-16	0.0522447	0.31	0.053	5.99436e-12
FAM228B	2.97486e-16	0.210313	0.586	0.23	6.06752e-12
PTRF	3.3464e-16	-0.210495	0.224	0.598	6.82531e-12
G3BP2	3.42319e-16	0.405558	0.966	0.881	6.98193e-12
CASC1	3.47094e-16	0.158047	0.448	0.128	7.07934e-12
ZNF146	3.57969e-16	-0.237581	0.5	0.832	7.30114e-12
PTN	3.71385e-16	-0.441089	0.379	0.674	7.57478e-12
ARL4D	3.76903e-16	-0.336256	0.397	0.73	7.68731e-12
FTL	3.77181e-16	0.428473	1	1	7.69299e-12
ZNF558	3.82666e-16	0.143303	0.414	0.115	7.80485e-12
MSC	3.90307e-16	-0.210078	0.052	0.462	7.9607e-12
EFNA1	3.96083e-16	0.297464	0.698	0.33	8.0785e-12
ZFR2	4.05125e-16	0.252436	0.629	0.268	8.26293e-12
FBL	4.27954e-16	-0.374461	0.983	0.985	8.72855e-12
MPDZ	4.33355e-16	0.41029	0.871	0.598	8.83871e-12
HOXD8	4.3522e-16	0.137477	0.362	0.083	8.87676e-12
C19orf53	4.45578e-16	-0.380803	0.948	0.991	9.08801e-12
LZIC	4.56464e-16	0.308496	0.914	0.698	9.31004e-12
MAP2	4.59367e-16	0.136601	0.672	0.272	9.36924e-12
UGCG	4.72231e-16	-0.314481	0.595	0.902	9.63162e-12
BIN1	4.79548e-16	-0.365696	0.664	0.87	9.78086e-12
ZNF473	4.79788e-16	0.284246	0.836	0.549	9.78576e-12
ITFG3	4.82933e-16	-0.417354	0.888	0.972	9.8499e-12
HIST3H2BB	4.86599e-16	0.121794	0.25	0.032	9.92467e-12
HLA-E	4.88216e-16	-0.296247	0.569	0.847	9.95765e-12
TCAM1P	4.91255e-16	0.101236	0.405	0.102	1.00196e-11
SELM	5.04264e-16	0.356724	0.897	0.657	1.0285e-11
SIAH2	5.13846e-16	0.134661	0.31	0.057	1.04804e-11
IL6R	5.27823e-16	-0.308708	0.44	0.766	1.07655e-11
RPP25	5.49606e-16	-0.235846	0.19	0.574	1.12098e-11
C16orf74	5.54422e-16	0.140815	0.483	0.149	1.1308e-11
SMARCA1	5.57155e-16	0.29171	0.716	0.326	1.13637e-11
AGL	5.69275e-16	-0.358635	0.543	0.798	1.16109e-11
PHB2	5.72355e-16	-0.36864	0.914	0.974	1.16738e-11
IRAK4	5.79261e-16	0.143076	0.569	0.221	1.18146e-11
WIBG	5.80785e-16	-0.353685	0.716	0.862	1.18457e-11
ZFP36L2	5.84391e-16	-0.30911	0.741	0.93	1.19192e-11
ANXA5	5.87941e-16	-0.392695	0.983	0.991	1.19917e-11
GPRC5B	5.9469e-16	-0.157082	0.043	0.453	1.21293e-11
SLC6A6	5.94703e-16	-0.19542	0.121	0.515	1.21296e-11
DZIP1	6.17866e-16	0.191422	0.379	0.094	1.2602e-11
POP5	6.23523e-16	-0.39563	0.759	0.915	1.27174e-11
NADK2	6.26233e-16	0.271216	0.819	0.504	1.27727e-11
C19orf48	6.35307e-16	-0.408094	0.957	0.981	1.29577e-11
CCDC28B	6.56302e-16	0.127541	0.56	0.198	1.33859e-11
TRAF4	6.76692e-16	-0.157231	0.379	0.755	1.38018e-11
ACE	6.76917e-16	-0.150687	0.224	0.649	1.38064e-11
FXYD1	6.90553e-16	0.0438895	0.241	0.028	1.40845e-11
TEAD1	7.01213e-16	0.294099	0.853	0.568	1.43019e-11
C11orf72	7.05345e-16	-0.187564	0.431	0.777	1.43862e-11
TSPO	7.05425e-16	0.0453098	0.431	0.117	1.43879e-11
DSTNP2	7.27069e-16	-0.143233	0.078	0.485	1.48293e-11
PRDM9	7.32808e-16	0.055904	0.198	0.015	1.49463e-11
RAD17	7.32867e-16	0.348588	0.974	0.904	1.49476e-11
RPLP1	7.44409e-16	-0.349183	0.991	1	1.5183e-11
ATL1	7.81638e-16	0.127887	0.371	0.087	1.59423e-11
PYROXD1	7.99671e-16	0.17129	0.578	0.219	1.63101e-11
PPP2R1A	8.06288e-16	-0.317796	0.948	0.987	1.6445e-11
LRP3	8.17724e-16	0.177192	0.483	0.155	1.66783e-11
OSCP1	8.21613e-16	0.241568	0.655	0.306	1.67576e-11
RFK	8.33546e-16	0.391744	0.905	0.774	1.7001e-11
ARF5	8.47847e-16	-0.358421	0.974	0.991	1.72927e-11
LCP1	8.62708e-16	-0.261997	0.267	0.619	1.75958e-11
MPRIP	8.69568e-16	0.392633	0.94	0.747	1.77357e-11
USP3-AS1	8.70582e-16	0.075347	0.405	0.104	1.77564e-11
IMPDH1	8.77579e-16	0.349679	0.707	0.385	1.78991e-11
HOXB-AS3	8.9947e-16	0.161364	0.336	0.07	1.83456e-11
POLE3	9.18382e-16	0.438848	0.983	0.985	1.87313e-11
REC114	9.26559e-16	0.193372	0.44	0.132	1.88981e-11
VPS13B	9.31166e-16	0.216443	0.759	0.4	1.89921e-11
CDK2AP1	9.52671e-16	0.477362	0.957	0.855	1.94307e-11
MYCL	9.67777e-16	-0.183438	0.129	0.549	1.97388e-11
EFNA5	9.94375e-16	0.055941	0.259	0.036	2.02813e-11
DECR1	9.97888e-16	0.387889	0.853	0.598	2.03529e-11
CHIC2	1.01158e-15	0.302024	0.879	0.732	2.06322e-11
MED10	1.03209e-15	0.396082	0.888	0.63	2.10505e-11
ZNF585A	1.06511e-15	-0.336459	0.483	0.779	2.17241e-11
MAP1LC3B2	1.06909e-15	0.0509225	0.793	0.53	2.18052e-11
NIPA2	1.08216e-15	-0.318079	0.767	0.923	2.20717e-11
LOC101928103	1.08955e-15	-0.273951	0.259	0.63	2.22225e-11
PRDM1	1.12375e-15	-0.257404	0.44	0.791	2.29199e-11
PHC1	1.13157e-15	-0.303117	0.629	0.894	2.30795e-11
PCBP1-AS1	1.16956e-15	0.0478865	0.293	0.049	2.38544e-11
TPRN	1.17774e-15	0.230739	0.388	0.098	2.40211e-11
CLDN18	1.18282e-15	0.0474909	0.172	0.009	2.41248e-11
RPL26L1	1.18735e-15	0.358195	0.991	0.989	2.42172e-11
HSPA9	1.19626e-15	-0.34409	0.991	0.991	2.4399e-11
RPL6	1.19628e-15	-0.282463	1	1	2.43994e-11
CHMP4A	1.20401e-15	-0.29622	0.422	0.723	2.45569e-11
NOP58	1.22327e-15	-0.332411	0.974	0.989	2.49498e-11
TOB1	1.23562e-15	0.300388	0.888	0.638	2.52018e-11
UFSP2	1.27491e-15	0.395691	0.922	0.794	2.6003e-11
EID3	1.34804e-15	0.203097	0.75	0.37	2.74946e-11
CCDC160	1.42339e-15	0.230367	0.353	0.083	2.90315e-11
PRIM1	1.44526e-15	0.528555	0.966	0.913	2.94775e-11
TIMM22	1.44619e-15	-0.377133	0.793	0.938	2.94964e-11
SMNDC1	1.47459e-15	0.314099	0.957	0.794	3.00757e-11
BSPRY	1.48563e-15	-0.263728	0.224	0.604	3.03009e-11
RASSF2	1.50346e-15	-0.246466	0.19	0.549	3.06645e-11
LRP11	1.52911e-15	0.118452	0.466	0.145	3.11877e-11
MESDC2	1.56397e-15	-0.345938	0.983	0.983	3.18987e-11
PDE8B	1.56638e-15	0.0957927	0.466	0.143	3.19479e-11
ENPP2	1.57276e-15	0.0947724	0.336	0.074	3.20781e-11
ILKAP	1.60074e-15	0.321781	0.94	0.747	3.26488e-11
TMED10	1.60337e-15	-0.380282	0.966	0.994	3.27023e-11
UBR7	1.64305e-15	0.291939	0.845	0.545	3.35116e-11
SERBP1	1.64361e-15	-0.369716	0.983	0.991	3.3523e-11
LOC101928295	1.6946e-15	0.127361	0.353	0.083	3.45631e-11
PAGE5	1.71947e-15	0.481887	0.534	0.211	3.50703e-11
CCDC122	1.74188e-15	0.242533	0.647	0.355	3.55274e-11
CNKSR2	1.79011e-15	0.148156	0.405	0.106	3.65111e-11
SLC16A8	1.8604e-15	0.253714	0.379	0.096	3.79446e-11
ESD	1.90876e-15	0.384669	0.94	0.874	3.89311e-11
HKR1	1.91016e-15	-0.215081	0.698	0.896	3.89596e-11
SNX10	1.93262e-15	-0.359968	0.664	0.868	3.94178e-11
CPM	1.95476e-15	0.110701	0.276	0.047	3.98693e-11
PDLIM4	1.99459e-15	0.175282	0.603	0.234	4.06817e-11
DCTN5	2.07622e-15	-0.339263	0.828	0.949	4.23466e-11
HOOK1	2.12929e-15	0.232189	0.698	0.311	4.3429e-11
FHL2	2.1455e-15	-0.400605	0.483	0.736	4.37596e-11
PRSS21	2.22078e-15	0.356043	0.526	0.202	4.52951e-11
ZNF486	2.22794e-15	-0.311134	0.31	0.67	4.5441e-11
COX5A	2.2328e-15	0.387719	0.974	1	4.55401e-11
SYPL1	2.2878e-15	0.360975	0.966	0.894	4.66621e-11
SDC1	2.29149e-15	0.163062	0.483	0.162	4.67372e-11
MMAB	2.38058e-15	0.411738	0.724	0.46	4.85544e-11
RBM26-AS1	2.39647e-15	0.170184	0.552	0.2	4.88785e-11
PPP1R10	2.40793e-15	0.423954	0.966	0.777	4.91121e-11
DOCK11	2.5809e-15	-0.282916	0.552	0.855	5.26401e-11
POLR1C	2.59349e-15	-0.381037	0.94	0.985	5.28968e-11
NOL6	2.59555e-15	-0.189495	0.284	0.677	5.29388e-11
NT5C	2.62393e-15	0.391246	0.897	0.657	5.35177e-11
COX4I1	2.67887e-15	0.320217	1	1	5.46382e-11
CDH3	2.73119e-15	-0.239899	0.414	0.715	5.57054e-11
ATP11B	2.73695e-15	0.148388	0.629	0.266	5.58229e-11
SLC12A3	2.73783e-15	0.115771	0.319	0.066	5.58407e-11
CHMP1B	2.871e-15	-0.276001	0.569	0.826	5.85569e-11
FYTTD1	2.88365e-15	0.429272	1	0.987	5.88149e-11
NUF2	2.90578e-15	0.341822	0.879	0.545	5.92662e-11
NCAPH	3.10436e-15	0.407846	0.931	0.706	6.33166e-11
TSGA10	3.16921e-15	0.37939	0.862	0.596	6.46392e-11
ERGIC3	3.21231e-15	0.409716	0.983	0.991	6.55183e-11
UACA	3.2281e-15	-0.403392	0.966	0.996	6.58402e-11
RPA1	3.38962e-15	-0.29599	0.948	0.989	6.91346e-11
MTX2	3.39439e-15	0.354337	0.991	0.96	6.9232e-11
TSG101	3.45711e-15	0.356868	0.983	0.987	7.05113e-11
PPA1	3.47424e-15	0.331689	0.983	0.991	7.08606e-11
NEK3	3.54153e-15	-0.309097	0.603	0.872	7.2233e-11
NCOR1	3.57751e-15	-0.352988	0.983	0.985	7.29669e-11
NDUFS5	3.68449e-15	-0.398688	0.991	0.996	7.51489e-11
OOEP	3.68959e-15	0.383915	0.914	0.785	7.52529e-11
KDM6B	3.75353e-15	0.120439	0.586	0.234	7.6557e-11
TAGLN2	3.79454e-15	0.189787	0.681	0.321	7.73934e-11
NOS3	3.82047e-15	-0.164677	0.138	0.532	7.79222e-11
IQCA1	3.9568e-15	0.247413	0.578	0.221	8.07028e-11
UTRN	4.19996e-15	-0.391067	0.638	0.885	8.56624e-11
C5orf42	4.25053e-15	0.348829	0.802	0.521	8.66939e-11
DNAJA1	4.45762e-15	0.380386	0.983	0.994	9.09175e-11
TALDO1	4.50327e-15	0.40867	0.948	0.864	9.18488e-11
KDM4D	4.51922e-15	0.222715	0.638	0.287	9.2174e-11
SCNN1D	4.5865e-15	0.19602	0.345	0.079	9.35462e-11
LOC100506844	4.60254e-15	0.324249	0.828	0.532	9.38734e-11
CDKN2AIP	4.68552e-15	0.299179	0.897	0.594	9.55659e-11
MGAT5	4.68887e-15	-0.290045	0.353	0.749	9.56342e-11
TMEM50B	4.68995e-15	0.588123	0.931	0.898	9.56561e-11
USP3	4.82908e-15	0.409839	0.888	0.704	9.8494e-11
KIF6	4.89328e-15	0.154871	0.457	0.145	9.98034e-11
FSCN1	4.9233e-15	-0.123378	0.302	0.653	1.00416e-10
OSBPL3	4.98318e-15	-0.283649	0.741	0.923	1.01637e-10
DOCK6	5.02167e-15	-0.191002	0.095	0.479	1.02422e-10
TTC21B	5.05787e-15	0.239163	0.716	0.391	1.0316e-10
TCEAL3	5.1514e-15	0.0855038	0.345	0.079	1.05068e-10
CMTM6	5.1622e-15	-0.417986	0.612	0.804	1.05288e-10
RBBP8	5.26081e-15	0.419254	0.94	0.809	1.073e-10
NFATC1	5.26679e-15	0.0746668	0.336	0.072	1.07421e-10
NAA10	5.32329e-15	0.376782	0.914	0.736	1.08574e-10
CTH	5.45998e-15	-0.207847	0.172	0.564	1.11362e-10
MORN2	5.4647e-15	0.393406	0.879	0.66	1.11458e-10
NPY	5.47904e-15	0.181637	0.621	0.298	1.1175e-10
PGRMC1	5.69902e-15	0.228814	0.621	0.266	1.16237e-10
CDO1	5.94938e-15	-0.327685	0.293	0.655	1.21344e-10
C6orf52	6.01278e-15	0.341198	0.793	0.53	1.22637e-10
STRADB	6.14961e-15	0.355293	0.914	0.713	1.25428e-10
POU3F2	6.15203e-15	0.110967	0.207	0.021	1.25477e-10
CAMK2B	6.28937e-15	0.0653504	0.233	0.03	1.28278e-10
PSME3	6.28987e-15	-0.352999	0.974	0.966	1.28288e-10
ERI1	6.38068e-15	0.355227	0.94	0.836	1.3014e-10
REST	6.40788e-15	-0.35738	0.957	0.962	1.30695e-10
TMEM64	6.54498e-15	0.090153	0.353	0.081	1.33491e-10
NR1H3	6.61676e-15	0.196775	0.603	0.268	1.34955e-10
MCL1	6.84779e-15	-0.34479	0.75	0.891	1.39667e-10
RNF125	6.86962e-15	-0.25471	0.336	0.691	1.40113e-10
LINC01191	6.97349e-15	0.144438	0.345	0.081	1.42231e-10
CKAP2	7.1009e-15	0.433335	0.991	0.943	1.4483e-10
MAFTRR	7.23336e-15	0.0617403	0.216	0.023	1.47532e-10
MARCKSL1	7.35463e-15	-0.371744	0.922	0.953	1.50005e-10
PTBP3	7.54815e-15	-0.367418	0.75	0.921	1.53952e-10
SH2D1B	7.60249e-15	0.038756	0.147	0.004	1.5506e-10
MDK	7.84858e-15	0.666484	0.991	0.998	1.6008e-10
LPGAT1	7.8844e-15	0.18044	0.595	0.247	1.6081e-10
NIPBL	7.9152e-15	0.562237	0.991	0.96	1.61438e-10
GRSF1	7.92877e-15	0.371356	0.94	0.851	1.61715e-10
AMPH	7.94557e-15	0.0731616	0.276	0.047	1.62058e-10
NBPF10	8.01358e-15	0.16722	0.69	0.37	1.63445e-10
C12orf57	8.16229e-15	0.552104	0.931	0.853	1.66478e-10
ESYT1	8.1754e-15	-0.191906	0.31	0.687	1.66745e-10
LOC728323	8.18186e-15	0.379451	0.612	0.272	1.66877e-10
SETD3	8.29831e-15	0.3779	0.905	0.806	1.69252e-10
SMC4	8.37669e-15	0.397265	0.991	0.983	1.70851e-10
ATAD2	8.4008e-15	0.470886	1	0.889	1.71343e-10
RPF2	8.53211e-15	-0.398297	0.948	0.972	1.74021e-10
F2RL1	8.90989e-15	-0.17	0.129	0.536	1.81726e-10
SHC4	8.94661e-15	0.0529378	0.181	0.013	1.82475e-10
DDX55	9.15028e-15	-0.349823	0.655	0.891	1.86629e-10
LINC00640	9.18738e-15	0.0577168	0.181	0.013	1.87386e-10
SPATA22	9.61633e-15	0.506619	0.802	0.517	1.96135e-10
IFT88	1.01198e-14	0.386738	0.819	0.572	2.06404e-10
FBLN5	1.04965e-14	-0.227419	0.121	0.5	2.14087e-10
LASP1	1.06262e-14	-0.265424	0.388	0.738	2.16733e-10
SOX13	1.0927e-14	-0.129682	0.147	0.526	2.22868e-10
EIF3H	1.10785e-14	-0.312781	0.983	0.991	2.25958e-10
TPTE2P6	1.20622e-14	-0.162342	0.241	0.668	2.46021e-10
SNX30	1.26918e-14	0.252372	0.655	0.351	2.58862e-10
TARSL2	1.2989e-14	0.349687	0.655	0.306	2.64924e-10
ZNF678	1.30456e-14	0.218232	0.802	0.436	2.66078e-10
PNPLA4	1.31865e-14	0.381635	0.914	0.749	2.68952e-10
SNX1	1.34466e-14	-0.309989	0.802	0.936	2.74258e-10
FLJ20021	1.39521e-14	0.141877	0.345	0.081	2.84566e-10
BMP4	1.43019e-14	0.114996	0.302	0.06	2.91702e-10
PTS	1.45806e-14	-0.353747	0.94	0.972	2.97386e-10
MUTYH	1.49361e-14	-0.280818	0.569	0.817	3.04637e-10
HOXA4	1.52643e-14	0.03852	0.224	0.028	3.1133e-10
SEPT2*	1.54842e-14	-0.341691	0.966	0.97	3.15816e-10
DGKE	1.55739e-14	0.230062	0.621	0.27	3.17644e-10
CAPN13	1.55741e-14	-0.129018	0.043	0.428	3.1765e-10
NDUFB1	1.56091e-14	0.452467	0.974	0.998	3.18362e-10
KIF20B	1.58286e-14	0.410741	0.991	0.879	3.2284e-10
TAGLN3	1.59591e-14	-0.25122	0.224	0.623	3.25502e-10
GARS	1.5967e-14	-0.367745	0.871	0.97	3.25663e-10
CNOT1	1.60573e-14	0.378911	0.991	0.879	3.27505e-10
PKD1L2	1.60974e-14	-0.133366	0.112	0.498	3.28322e-10
LBR	1.64065e-14	0.413394	0.966	0.885	3.34627e-10
TTC38	1.65354e-14	0.0747721	0.31	0.064	3.37256e-10
CRYBG3	1.65726e-14	0.299449	0.379	0.096	3.38015e-10
HERC1	1.66476e-14	0.463122	0.922	0.745	3.39545e-10
PTK2	1.70599e-14	0.327455	0.983	0.889	3.47953e-10
PSMD9	1.72962e-14	-0.347593	0.931	0.949	3.52773e-10
ADCY7	1.81039e-14	0.195493	0.69	0.364	3.69248e-10
CKAP4	1.84077e-14	0.368131	0.655	0.326	3.75444e-10
TMC7	1.8426e-14	-0.151596	0.086	0.483	3.75817e-10
GTF2IRD2	1.87805e-14	-0.215192	0.371	0.698	3.83047e-10
ORC5	1.92882e-14	0.32773	0.957	0.819	3.93403e-10
SLC12A1	1.92913e-14	0.154203	0.19	0.017	3.93466e-10
KDM5B	1.98458e-14	0.378625	1	0.962	4.04776e-10
PFKL	1.99387e-14	-0.305208	0.733	0.919	4.06669e-10
TBCC	2.00387e-14	-0.325419	0.767	0.909	4.08708e-10
KCNQ4	2.0843e-14	0.0752866	0.25	0.038	4.25114e-10
CCDC112	2.09177e-14	0.434811	0.862	0.691	4.26637e-10
KRTCAP2	2.11242e-14	0.445077	0.991	0.974	4.30848e-10
COA7	2.14523e-14	-0.351891	0.621	0.809	4.37541e-10
WDR35	2.15581e-14	0.171824	0.543	0.198	4.397e-10
STON2	2.18495e-14	-0.299496	0.621	0.868	4.45642e-10
NDUFC2	2.22123e-14	0.411413	0.991	0.989	4.53043e-10
MT1X	2.22879e-14	-0.160123	0.405	0.736	4.54583e-10
SNRPB	2.23703e-14	-0.34641	1	0.983	4.56265e-10
CANT1	2.24318e-14	-0.127818	0.19	0.581	4.57519e-10
RPL19	2.26933e-14	-0.251947	1	1	4.62852e-10
ADGRG6	2.29175e-14	0.11585	0.31	0.068	4.67425e-10
ABCB8	2.32785e-14	-0.175142	0.5	0.83	4.74788e-10
CNN2	2.34762e-14	-0.332387	0.75	0.883	4.7882e-10
HIST1H2BA	2.36617e-14	0.0416463	0.241	0.034	4.82603e-10
GORASP2	2.38464e-14	-0.266542	0.612	0.828	4.8637e-10
SMAD6	2.38976e-14	0.0895554	0.405	0.111	4.87415e-10
TJP1	2.41215e-14	0.441909	0.94	0.77	4.91981e-10
GINS2	2.44662e-14	0.457853	0.905	0.738	4.99013e-10
SLU7	2.4527e-14	0.437162	0.966	0.904	5.00254e-10
UBE2G2	2.50323e-14	0.363649	0.957	0.84	5.10559e-10
MST1P2	2.52186e-14	0.0940976	0.276	0.049	5.14358e-10
ARMT1	2.533e-14	-0.275219	0.483	0.772	5.16631e-10
RICTOR	2.56137e-14	0.294533	0.845	0.594	5.22418e-10
LOC100507073	2.64198e-14	0.0323568	0.121	0	5.38859e-10
C5orf63	2.67681e-14	0.154299	0.543	0.2	5.45961e-10
C1GALT1C1	2.72516e-14	-0.313591	0.612	0.828	5.55824e-10
ATP5A1	2.74365e-14	-0.270057	1	0.998	5.59595e-10
THAP9-AS1	2.74589e-14	-0.325705	0.655	0.86	5.60051e-10
PSMD11	2.78271e-14	-0.32472	0.966	0.991	5.67562e-10
GOLIM4	2.78506e-14	0.373168	0.914	0.721	5.68041e-10
COMMD10	2.84409e-14	-0.367821	0.767	0.885	5.80081e-10
PLGRKT	2.85713e-14	-0.363968	0.362	0.655	5.82741e-10
SQLE	2.87431e-14	0.625059	0.957	0.951	5.86244e-10
KIAA1191	2.89259e-14	-0.239331	0.31	0.643	5.89973e-10
ATP6V0D1	2.94559e-14	0.357765	0.966	0.911	6.00783e-10
CD99L2	3.23569e-14	0.135064	0.526	0.206	6.59951e-10
CSAD	3.24885e-14	0.260129	0.664	0.304	6.62635e-10
SF3B3	3.2611e-14	-0.348066	0.897	0.972	6.65133e-10
ARCN1	3.27243e-14	0.344326	0.991	0.96	6.67446e-10
PLK2	3.31765e-14	0.20184	0.5	0.183	6.76668e-10
TBC1D3B	3.41554e-14	0.0246567	0.19	0.017	6.96635e-10
CCNI	3.4338e-14	0.437001	0.991	0.977	7.00357e-10
ART3	3.44582e-14	0.0880734	0.267	0.045	7.02809e-10
MBNL1	3.45056e-14	0.146678	0.586	0.245	7.03775e-10
TRAPPC1	3.46229e-14	0.227951	0.948	0.917	7.0617e-10
UPF3B	3.4931e-14	0.380581	0.991	0.951	7.12453e-10
ATG2A	3.50355e-14	-0.216237	0.198	0.574	7.14585e-10
RRP7A	3.64468e-14	-0.339376	0.698	0.883	7.43369e-10
LOC155060	3.67742e-14	0.0872084	0.388	0.111	7.50046e-10
SUPT4H1	3.75348e-14	-0.31423	0.793	0.917	7.65559e-10
IFT122	3.76669e-14	0.294319	0.871	0.653	7.68253e-10
LBX2-AS1	3.78729e-14	0.085895	0.181	0.015	7.72456e-10
PRKRA	3.88128e-14	0.318865	0.897	0.804	7.91626e-10
C18orf63	3.99813e-14	0.0934164	0.207	0.023	8.15459e-10
WDR77	4.14511e-14	-0.328134	0.828	0.938	8.45436e-10
PPDPF	4.24533e-14	0.124635	0.922	0.796	8.65877e-10
AP1M1	4.24984e-14	0.333765	0.914	0.819	8.66797e-10
SGCG	4.28445e-14	0.148409	0.379	0.113	8.73856e-10
RCBTB1	4.35589e-14	-0.215648	0.595	0.821	8.88427e-10
THNSL2	4.40341e-14	0.157808	0.664	0.309	8.98119e-10
ATP7B	4.40428e-14	-0.168823	0.147	0.536	8.98296e-10
NFAT5	4.49876e-14	0.321832	0.888	0.6	9.17567e-10
PTP4A1	4.51964e-14	-0.267903	0.793	0.909	9.21825e-10
RBMX2	4.68703e-14	0.399586	0.914	0.798	9.55966e-10
C1orf56	4.7399e-14	0.178897	0.612	0.268	9.6675e-10
LOC283683	4.75042e-14	0.216382	0.767	0.406	9.68895e-10
TOM1L2	4.75439e-14	0.181209	0.56	0.223	9.69706e-10
PNMA5	4.85628e-14	0.147153	0.371	0.094	9.90487e-10
TMX2	4.91206e-14	-0.300888	0.914	0.968	1.00186e-09
TRIM7	4.93295e-14	0.0754154	0.431	0.132	1.00613e-09
GOLT1B	5.10467e-14	0.282139	0.922	0.772	1.04115e-09
SKIV2L2	5.15823e-14	0.343503	0.948	0.904	1.05207e-09
MZT2B	5.16523e-14	0.369282	0.974	0.917	1.0535e-09
DCAF10	5.17764e-14	0.123947	0.569	0.238	1.05603e-09
PDLIM5	5.28736e-14	-0.283976	0.603	0.832	1.07841e-09
COA4	5.33221e-14	-0.37076	0.767	0.909	1.08756e-09
SCOC-AS1	5.38207e-14	0.304898	0.69	0.332	1.09773e-09
RAPGEF4	5.55705e-14	0.161605	0.345	0.085	1.13342e-09
TACC2	5.59657e-14	-0.217475	0.25	0.643	1.14148e-09
ZNF436-AS1	5.60876e-14	0.114373	0.284	0.053	1.14396e-09
NIP7	5.63181e-14	-0.345476	0.836	0.926	1.14866e-09
DNAJC5B	5.65239e-14	0.0578847	0.129	0.002	1.15286e-09
CCDC136	5.65947e-14	0.207295	0.543	0.204	1.15431e-09
PLEKHB2	5.79979e-14	-0.311683	0.966	0.989	1.18293e-09
SH2D3C	5.82861e-14	0.0735791	0.241	0.036	1.1888e-09
ELOVL3	6.09206e-14	-0.25322	0.276	0.647	1.24254e-09
NPR2	6.10164e-14	0.0370397	0.267	0.047	1.24449e-09
SNAPC3	6.18426e-14	-0.32925	0.672	0.857	1.26134e-09
SBDS	6.28602e-14	-0.361646	0.871	0.949	1.2821e-09
ZBTB16	6.30674e-14	0.15798	0.328	0.077	1.28632e-09
EEPD1	6.32069e-14	0.111275	0.302	0.064	1.28917e-09
NDUFA11	6.39874e-14	-0.309247	0.983	0.998	1.30509e-09
CACUL1	6.42623e-14	-0.36604	0.966	0.979	1.31069e-09
SUMO3	6.43649e-14	0.386958	0.966	0.947	1.31279e-09
CNBP	6.64233e-14	-0.290379	1	1	1.35477e-09
HIRIP3	6.7087e-14	0.485771	0.94	0.713	1.36831e-09
GPR137C	6.76217e-14	0.144875	0.31	0.07	1.37921e-09
AKTIP	6.80954e-14	0.311636	0.853	0.63	1.38887e-09
MTRNR2L9	6.90801e-14	0.0973057	0.75	0.489	1.40896e-09
RNF216P1	6.96e-14	0.41051	0.905	0.736	1.41956e-09
HOXA6	7.14817e-14	0.0963577	0.198	0.021	1.45794e-09
ARFGAP3	7.33196e-14	0.39896	0.922	0.836	1.49543e-09
PRKCSH	7.81824e-14	-0.150788	0.716	0.926	1.59461e-09
DBX2	7.89046e-14	0.0629055	0.138	0.004	1.60934e-09
PLLP	7.96017e-14	-0.191424	0.172	0.551	1.62356e-09
GUCA1A	7.97665e-14	-0.226328	0.103	0.494	1.62692e-09
SDHA	8.1814e-14	0.393405	0.974	0.962	1.66868e-09
XRCC5	8.19204e-14	-0.276976	1	0.994	1.67085e-09
METTL9	8.19657e-14	-0.317815	0.621	0.843	1.67177e-09
PDCL3	8.41577e-14	-0.391926	0.905	0.983	1.71648e-09
FBXL3	8.48753e-14	0.212564	0.75	0.455	1.73112e-09
SFT2D1	8.49918e-14	-0.368252	0.914	0.934	1.73349e-09
DCAF4	8.50787e-14	-0.277491	0.647	0.853	1.73527e-09
SATB1	8.51762e-14	0.154215	0.457	0.166	1.73725e-09
LOC440311	8.67605e-14	0.0567272	0.164	0.011	1.76957e-09
REPS2	8.75237e-14	0.155357	0.388	0.113	1.78513e-09
HENMT1	8.80294e-14	0.344893	0.974	0.985	1.79545e-09
CPD	8.86639e-14	0.216192	0.75	0.402	1.80839e-09
RHCE	8.87827e-14	0.101463	0.259	0.045	1.81081e-09
CDKL4	8.87902e-14	0.0564742	0.172	0.013	1.81097e-09
PSENEN	9.08407e-14	-0.312007	0.862	0.919	1.85279e-09
RND2	9.52841e-14	-0.268508	0.405	0.715	1.94341e-09
DFNB31	9.78293e-14	0.0916757	0.414	0.123	1.99533e-09
CCNB1IP1	9.89379e-14	0.420756	0.948	0.864	2.01794e-09
LOC100132781	1.00862e-13	0.0553726	0.224	0.03	2.05717e-09
COPE	1.01898e-13	0.275252	1	0.996	2.07832e-09
YPEL2	1.0201e-13	-0.413257	0.716	0.877	2.0806e-09
CEP295	1.06152e-13	0.475605	0.94	0.874	2.16508e-09
FAM132A	1.07865e-13	0.0921546	0.207	0.026	2.20001e-09
HMOX2	1.08386e-13	0.394135	0.991	0.964	2.21064e-09
SALL3	1.09454e-13	0.0321717	0.147	0.006	2.23242e-09
DEGS1	1.09972e-13	-0.38223	0.793	0.917	2.24298e-09
UBXN2A	1.10317e-13	-0.257271	0.414	0.738	2.25002e-09
FAM118A	1.10482e-13	-0.242764	0.647	0.881	2.2534e-09
PACS2	1.1185e-13	0.233144	0.5	0.187	2.28128e-09
CAST	1.12398e-13	0.127585	0.595	0.249	2.29247e-09
BAK1	1.14702e-13	-0.132025	0.207	0.577	2.33945e-09
GPATCH2	1.1809e-13	-0.392007	0.707	0.86	2.40857e-09
WDR43	1.20085e-13	-0.396982	0.991	0.985	2.44925e-09
FSD1L	1.22029e-13	0.237674	0.716	0.421	2.48891e-09
HSPA4L	1.22739e-13	0.278864	0.828	0.481	2.50339e-09
NEDD8	1.25771e-13	0.294244	0.991	0.998	2.56522e-09
BEND2	1.28455e-13	0.0688419	0.259	0.045	2.61998e-09
FAM101B	1.29296e-13	0.138356	0.353	0.091	2.63711e-09
FAM208A	1.30908e-13	0.363474	0.931	0.751	2.66999e-09
PLD3	1.30989e-13	-0.35175	0.767	0.902	2.67166e-09
DENND5B	1.31444e-13	0.231372	0.741	0.413	2.68094e-09
AHR	1.36518e-13	0.0515293	0.31	0.068	2.78442e-09
L3MBTL2	1.37813e-13	-0.287625	0.681	0.917	2.81083e-09
TOMM34	1.38424e-13	0.398785	0.957	0.921	2.8233e-09
C17orf96	1.41102e-13	0.128642	0.379	0.104	2.87791e-09
PRR13	1.43199e-13	-0.460956	0.94	0.966	2.92069e-09
ZNF682	1.47732e-13	-0.258038	0.319	0.668	3.01314e-09
IFI30	1.47843e-13	0.176926	0.664	0.298	3.0154e-09
MTDH	1.50051e-13	0.50939	0.94	0.757	3.06043e-09
ZIM2	1.51163e-13	0.244333	0.457	0.153	3.08313e-09
TRAFD1	1.51603e-13	0.343214	0.897	0.783	3.0921e-09
LINC00176	1.57065e-13	0.0656374	0.19	0.019	3.20351e-09
TAF2	1.5723e-13	0.38521	0.931	0.768	3.20686e-09
SLC25A4	1.57531e-13	0.348172	0.845	0.621	3.213e-09
IAH1	1.58882e-13	0.303165	0.819	0.56	3.24056e-09
C5	1.60576e-13	0.142899	0.44	0.138	3.27511e-09
LITAF	1.65858e-13	-0.426743	0.526	0.738	3.38284e-09
DLG5-AS1	1.66494e-13	0.0886396	0.302	0.066	3.3958e-09
C3orf58	1.69669e-13	0.139303	0.819	0.438	3.46056e-09
CMAS	1.71456e-13	0.335765	0.948	0.923	3.49703e-09
THSD1	1.72269e-13	0.148094	0.302	0.064	3.5136e-09
JADE2	1.73861e-13	-0.208295	0.233	0.583	3.54607e-09
REG3G	1.74388e-13	0.066374	0.241	0.04	3.55682e-09
CYLD	1.74482e-13	0.217221	0.586	0.277	3.55874e-09
CCDC12	1.75822e-13	-0.335239	0.922	0.977	3.58607e-09
MYCN	1.7908e-13	-0.224524	0.25	0.611	3.65251e-09
PTPN2	1.79987e-13	-0.357713	0.879	0.949	3.67101e-09
SPAG16	1.84025e-13	0.430713	0.853	0.591	3.75337e-09
PREPL	1.84387e-13	0.462009	0.948	0.921	3.76076e-09
RTCB	1.84678e-13	-0.32494	0.983	0.983	3.7667e-09
NT5M	1.87917e-13	0.100088	0.414	0.123	3.83275e-09
PTPRJ	1.88123e-13	0.113852	0.534	0.206	3.83695e-09
CD81	1.94431e-13	-0.417531	0.914	0.957	3.96562e-09
STRA6	1.98493e-13	-0.195591	0.328	0.657	4.04846e-09
GMNN	2.00051e-13	0.389939	0.974	0.949	4.08023e-09
VPS37B	2.0057e-13	-0.0462204	0.233	0.604	4.09082e-09
CAPZA2	2.03984e-13	0.267777	0.931	0.764	4.16045e-09
RUNX3	2.04901e-13	0.0624788	0.207	0.026	4.17916e-09
ASUN	2.18243e-13	-0.280851	0.517	0.779	4.45129e-09
MAP1B	2.22755e-13	-0.266403	0.5	0.834	4.54331e-09
CAMKV	2.23922e-13	-0.141313	0.095	0.447	4.56711e-09
ZNF791	2.23953e-13	-0.179923	0.284	0.655	4.56774e-09
PSMD6	2.24867e-13	0.328653	0.983	0.983	4.58639e-09
RASAL2	2.27557e-13	0.326759	0.828	0.549	4.64125e-09
PROSER2-AS1	2.36382e-13	0.0399439	0.181	0.017	4.82125e-09
SLCO4C1	2.41076e-13	-0.134138	0.086	0.468	4.91698e-09
CD151	2.44752e-13	0.177471	0.862	0.645	4.99195e-09
SKIL	2.45753e-13	0.42215	0.983	0.947	5.01238e-09
ARRDC4	2.4741e-13	0.164553	0.586	0.255	5.04617e-09
LMNA	2.56565e-13	0.282205	0.836	0.53	5.23289e-09
CBX3	2.56736e-13	0.332072	1	0.998	5.23639e-09
ELOVL1	2.605e-13	0.107272	0.457	0.162	5.31316e-09
HSPH1	2.63254e-13	0.392334	0.991	0.994	5.36932e-09
MRPS6	2.65664e-13	0.345993	0.966	0.93	5.41849e-09
AGGF1	2.71616e-13	0.361031	0.914	0.711	5.53988e-09
RTKN	2.78284e-13	0.117524	0.353	0.096	5.67588e-09
C16orf95	2.83229e-13	0.185976	0.466	0.172	5.77674e-09
PDSS2	2.85141e-13	0.212288	0.802	0.502	5.81573e-09
SYCE1L	2.86779e-13	0.0990282	0.371	0.102	5.84913e-09
ERICH1	2.92412e-13	0.347573	0.94	0.702	5.96403e-09
LINC01608	3.02288e-13	0.0648273	0.216	0.028	6.16547e-09
PEBP1	3.03844e-13	-0.337831	0.974	0.996	6.19719e-09
ARRB1	3.03972e-13	-0.187673	0.181	0.532	6.19982e-09
IGF2BP3	3.05241e-13	0.273338	0.793	0.487	6.2257e-09
BTBD2	3.05716e-13	0.134123	0.483	0.17	6.23538e-09
LMO4	3.12269e-13	-0.339333	0.552	0.809	6.36904e-09
SHFM1	3.15817e-13	0.272492	0.991	0.998	6.4414e-09
TRAF3	3.1804e-13	0.149507	0.422	0.136	6.48674e-09
GYG1	3.2037e-13	0.39097	0.957	0.919	6.53426e-09
CBX5	3.21054e-13	0.397631	0.983	0.938	6.54821e-09
TMEM177	3.27874e-13	-0.234723	0.267	0.6	6.68731e-09
TEX12	3.2824e-13	0.088905	0.362	0.096	6.69478e-09
PPP1R14C	3.36107e-13	-0.20801	0.267	0.64	6.85523e-09
ZNF503	3.52274e-13	0.185173	0.267	0.053	7.18498e-09
CMC1	3.53821e-13	-0.334198	0.922	0.951	7.21653e-09
ANP32E	3.57218e-13	-0.35839	0.905	0.974	7.28582e-09
AMT	3.58267e-13	-0.193051	0.155	0.502	7.30722e-09
TCP11L1	3.58464e-13	-0.168804	0.371	0.702	7.31123e-09
TMTC4	3.59086e-13	0.231569	0.75	0.445	7.32393e-09
POLN	3.6254e-13	0.159833	0.284	0.06	7.39436e-09
DOPEY1	3.69516e-13	0.224472	0.56	0.243	7.53665e-09
VASP	3.70724e-13	-0.0943846	0.164	0.513	7.56128e-09
CTSC	3.86458e-13	-0.63018	0.552	0.726	7.88219e-09
MXRA7	3.92879e-13	0.26429	0.819	0.5	8.01316e-09
SYT2	3.93842e-13	-0.151142	0.086	0.434	8.0328e-09
CLN3	3.98097e-13	-0.31624	0.707	0.834	8.11958e-09
TYROBP	4.01173e-13	0.0437565	0.293	0.062	8.18233e-09
HMGA1	4.04332e-13	0.39673	0.991	0.996	8.24675e-09
COL1A2	4.06276e-13	-0.32166	0.319	0.634	8.28641e-09
GPX2	4.17837e-13	-0.398481	0.336	0.602	8.52221e-09
DRD4	4.19737e-13	0.0493946	0.233	0.036	8.56096e-09
RBM5	4.25984e-13	-0.291453	0.819	0.977	8.68838e-09
ANKRD42	4.27912e-13	0.187917	0.681	0.372	8.72768e-09
C5orf17	4.33973e-13	0.123686	0.276	0.055	8.8513e-09
OSTF1	4.3452e-13	0.163832	0.759	0.443	8.86248e-09
C1orf194	4.3552e-13	0.0464914	0.207	0.026	8.88286e-09
FAM92A1	4.3683e-13	0.280949	0.966	0.9	8.90959e-09
PNRC2	4.66174e-13	-0.265818	0.784	0.921	9.50808e-09
SMIM10L1	4.66664e-13	-0.253184	0.603	0.815	9.51807e-09
WIPF3	4.84352e-13	0.252436	0.845	0.56	9.87885e-09
CRAT	4.88165e-13	0.1344	0.491	0.198	9.95661e-09
LIMCH1	4.9091e-13	0.147499	0.371	0.109	1.00126e-08
PRRC2C	4.98774e-13	-0.372277	0.974	0.994	1.0173e-08
PGD	5.01785e-13	-0.328532	0.948	0.974	1.02344e-08
SCAMP5	5.09885e-13	-0.141036	0.138	0.517	1.03996e-08
PTPMT1	5.18761e-13	0.305808	0.784	0.481	1.05807e-08
AAMP	5.25154e-13	-0.301624	0.957	0.983	1.0711e-08
COL6A1	5.37753e-13	0.27831	0.543	0.236	1.0968e-08
POP7	5.49219e-13	-0.322485	0.819	0.93	1.12019e-08
RNF44	5.50802e-13	-0.241069	0.517	0.843	1.12342e-08
PHF1	5.59803e-13	0.166275	0.75	0.421	1.14177e-08
IMP4	5.78672e-13	-0.35363	0.897	0.932	1.18026e-08
XPOT	5.79477e-13	0.362836	0.871	0.706	1.1819e-08
CLEC4D	5.82964e-13	-0.293066	0.095	0.434	1.18901e-08
DYNC1I1	5.97199e-13	0.0808962	0.19	0.021	1.21805e-08
NNMT	6.05274e-13	0.0520049	0.138	0.006	1.23452e-08
ZCCHC9	6.2375e-13	0.313908	0.586	0.266	1.2722e-08
FHL1	6.26661e-13	0.190723	0.353	0.1	1.27814e-08
PRPF6	6.31321e-13	0.404181	0.991	0.97	1.28764e-08
COPZ2	6.37841e-13	0.0563767	0.155	0.011	1.30094e-08
QDPR	6.4156e-13	-0.312411	0.897	0.97	1.30853e-08
ECH1	6.48644e-13	0.372639	0.991	0.974	1.32298e-08
BAG5	6.49727e-13	-0.331213	0.81	0.923	1.32518e-08
STEAP1	6.50937e-13	0.305143	0.741	0.443	1.32765e-08
SORBS3	6.60896e-13	-0.127041	0.259	0.619	1.34796e-08
CHMP3	6.66843e-13	0.190448	0.25	0.047	1.36009e-08
YWHAG	6.70779e-13	-0.271423	0.483	0.768	1.36812e-08
L3MBTL3	6.72499e-13	0.214697	0.698	0.379	1.37163e-08
IFITM10	6.82099e-13	0.0311346	0.147	0.009	1.39121e-08
WDR37	6.86989e-13	0.193468	0.552	0.24	1.40118e-08
SRSF4	6.88482e-13	-0.312947	0.81	0.904	1.40423e-08
FOXE3	6.92647e-13	0.0344715	0.129	0.004	1.41272e-08
RAB10	6.9662e-13	-0.334418	0.94	0.979	1.42083e-08
CCDC23	7.05142e-13	0.188783	0.931	0.866	1.43821e-08
NRAP	7.10824e-13	0.0613353	0.138	0.006	1.4498e-08
GRK4	7.15738e-13	0.0739544	0.207	0.028	1.45982e-08
CYP20A1	7.20508e-13	-0.287134	0.819	0.926	1.46955e-08
DNAJC6	7.21621e-13	0.0507459	0.284	0.06	1.47182e-08
CD164	7.25659e-13	0.323293	0.966	0.989	1.48005e-08
CHST2	7.30479e-13	-0.172338	0.147	0.5	1.48989e-08
KIAA0753	7.30992e-13	0.196221	0.595	0.266	1.49093e-08
MYL12A	7.35516e-13	-0.358281	0.983	0.991	1.50016e-08
TBC1D15	7.50093e-13	0.247235	0.94	0.74	1.52989e-08
SERPINB9	7.70302e-13	0.281245	0.888	0.743	1.57111e-08
MPC2	7.79225e-13	-0.381267	0.957	0.979	1.58931e-08
NR1H4	7.85221e-13	0.108501	0.31	0.074	1.60154e-08
COL4A3BP	7.85325e-13	-0.383493	0.94	0.966	1.60175e-08
FAM9C	7.91134e-13	0.392838	0.724	0.372	1.6136e-08
ACOT4	7.94119e-13	0.141082	0.569	0.243	1.61969e-08
WNK2	8.00232e-13	0.154822	0.491	0.183	1.63215e-08
ERI2	8.08425e-13	0.129941	0.655	0.321	1.64886e-08
FAM49A	8.11739e-13	0.0854904	0.224	0.036	1.65562e-08
EFCAB6	8.12307e-13	0.0689876	0.233	0.038	1.65678e-08
SUPT20H	8.1575e-13	0.282129	0.948	0.86	1.6638e-08
UBE3A	8.27538e-13	0.40772	0.948	0.817	1.68785e-08
FABP3	8.27605e-13	-0.26548	0.302	0.611	1.68798e-08
RPL3L	8.30526e-13	0.0552728	0.19	0.021	1.69394e-08
GMPR	8.43093e-13	-0.28962	0.517	0.762	1.71957e-08
KIAA1211L	8.51429e-13	0.0638473	0.181	0.019	1.73658e-08
SRP72	8.57479e-13	-0.341899	0.922	0.981	1.74891e-08
LINC01580	8.63676e-13	0.0456274	0.147	0.009	1.76155e-08
ASS1	8.66106e-13	-0.223097	0.336	0.621	1.76651e-08
TP53	8.7439e-13	-0.186625	0.353	0.662	1.7834e-08
ZNF138	8.77062e-13	-0.336508	0.741	0.868	1.78886e-08
ZNF208	8.873e-13	-0.278921	0.448	0.785	1.80974e-08
FUCA1	9.03816e-13	-0.257266	0.491	0.772	1.84342e-08
HRSP12	9.11125e-13	-0.332299	0.621	0.832	1.85833e-08
UAP1	9.12404e-13	0.288592	0.922	0.753	1.86094e-08
PTPDC1	9.42169e-13	0.194906	0.534	0.236	1.92165e-08
CHKA	9.57029e-13	0.155343	0.569	0.253	1.95196e-08
[truncated: 8,893 more rows]
