# Supplementary material for: Ligand–Receptor Interactions Elucidate Sex-Specific Pathways in the Trajectory From Primordial Germ Cells to Gonia During Human Development
Source: Front Cell Dev Biol. 2021 Jun 18;9:661243. doi: 10.3389/fcell.2021.661243 (PMC8253161; doi:10.3389/fcell.2021.661243)
Supplement: Supplementary file 6 [file Table_3.xlsx]

## Sheet: male RTK
	p_val	avg_logFC	pct.GON	pct.PGC	p_val_adj	entrez	absolute
HSPB1	3.0413e-97	1.375	1	0.96	6.20304e-93	3315	1.375
TCL1A	4.36855e-91	-1.72433	0.623	0.98	8.91009e-87	8115	1.72433
KIT	5.28715e-88	-0.896931	0.702	0.985	1.07837e-83	3815	0.896931
STMN1	5.5209e-86	-1.10495	1	1	1.12604e-81	3925	1.10495
PIK3R3	7.72637e-75	0.84615	1	0.912	1.57587e-70	8503	0.84615
DUSP4	1.77497e-70	0.386926	0.719	0.091	3.62023e-66	1846	0.386926
MAP3K11	2.91191e-69	0.670749	0.918	0.497	5.93914e-65	4296	0.670749
PPP3CA	2.41107e-63	0.29976	0.736	0.146	4.91762e-59	5530	0.29976
TCL1B	3.16983e-59	-1.13296	0.774	0.982	6.46519e-55	9623	1.13296
GNG12	1.44043e-57	0.674396	0.973	0.785	2.9379e-53	55970	0.674396
NFKB1	1.78409e-57	0.312019	0.695	0.136	3.63884e-53	4790	0.312019
DUSP22	2.8484e-50	0.741051	0.973	0.876	5.80959e-46	56940	0.741051
FLNA	3.20754e-47	-0.557294	0.719	0.965	6.54209e-43	2316	0.557294
MKNK2	3.59614e-47	0.383426	0.791	0.321	7.33469e-43	2872	0.383426
CACNB4	2.32269e-46	0.226537	0.551	0.073	4.73736e-42	785	0.226537
DUSP10	4.09578e-45	0.238754	0.634	0.144	8.35375e-41	11221	0.238754
ARRB1	3.1659e-44	-0.237559	0.195	0.712	6.45717e-40	408	0.237559
DUSP5	3.92964e-44	0.592779	0.952	0.715	8.0149e-40	1847	0.592779
DUSP6	7.24575e-42	0.469393	0.582	0.126	1.47784e-37	1848	0.469393
TP53	1.30778e-41	-0.200855	0.182	0.699	2.66736e-37	7157	0.200855
AKT3	4.15381e-41	0.286185	0.702	0.258	8.47212e-37	10000	0.286185
SYNJ1	4.67597e-41	0.336645	0.812	0.396	9.5371e-37	8867	0.336645
PI4KB	1.86555e-39	0.415461	0.966	0.816	3.80497e-35	5298	0.415461
CHP1	1.79064e-37	-0.400913	0.904	0.982	3.65218e-33	NA	0.400913
DUSP7	6.75136e-36	0.224473	0.74	0.316	1.37701e-31	1849	0.224473
PPP5C	1.54112e-35	-0.258746	0.654	0.947	3.14326e-31	5536	0.258746
HSPA1B	1.58702e-32	0.373681	0.966	0.871	3.23688e-28	3304	0.373681
PIK3CG	4.21897e-32	0.177919	0.521	0.126	8.60501e-28	5294	0.177919
DGKD	7.42656e-32	0.4887	0.976	0.924	1.51472e-27	8527	0.4887
FGF9	1.52662e-31	0.340489	0.733	0.384	3.11369e-27	2254	0.340489
MRAS	3.31671e-31	0.324602	0.822	0.482	6.76477e-27	22808	0.324602
CALM1	1.15859e-30	-0.374109	0.997	0.995	2.36307e-26	801	0.374109
CALM3	1.54106e-30	-0.380493	0.945	0.982	3.14315e-26	808	0.380493
MAP2K7	1.54245e-30	0.392209	0.86	0.604	3.14598e-26	5609	0.392209
SOS2	3.91134e-30	0.192891	0.462	0.098	7.97756e-26	6655	0.192891
DUSP9	1.02633e-29	0.140788	0.387	0.051	2.09329e-25	1852	0.140788
MAPKAPK2	1.48414e-28	0.162897	0.401	0.066	3.02705e-24	9261	0.162897
MAP2K5	2.04314e-27	0.331288	0.836	0.646	4.16718e-23	5607	0.331288
INPP1	3.52896e-27	0.199518	0.51	0.154	7.19767e-23	3628	0.199518
ECSIT	8.65988e-27	0.348864	0.894	0.818	1.76627e-22	51295	0.348864
FOS	8.18545e-26	0.184425	0.771	0.419	1.6695e-21	2353	0.184425
RASGRP1	1.02337e-25	0.122537	0.325	0.035	2.08726e-21	10125	0.122537
DUSP2	2.66595e-25	0.136601	0.408	0.093	5.43747e-21	1844	0.136601
CALM2	1.3312e-24	-0.36372	1	1	2.71511e-20	805	0.36372
CACNA2D1	2.73286e-24	0.143694	0.459	0.121	5.57393e-20	781	0.143694
MAP3K2	1.05682e-23	0.395089	0.932	0.803	2.15548e-19	10746	0.395089
DGKE	3.18827e-22	0.2203	0.712	0.402	6.5028e-18	8526	0.2203
PIP5K1C	4.53295e-22	0.246083	0.726	0.508	9.2454e-18	23396	0.246083
PDPK1	5.63928e-22	0.273412	0.716	0.452	1.15019e-17	5170	0.273412
RAP1B	7.51229e-22	0.260144	1	0.99	1.53221e-17	5908	0.260144
MAP4K4	7.72876e-22	0.45084	0.986	0.952	1.57636e-17	9448	0.45084
MAP3K5	9.7722e-22	0.150364	0.387	0.091	1.99314e-17	4217	0.150364
PIK3C3	2.78264e-21	0.172389	0.901	0.783	5.67547e-17	5289	0.172389
MEF2C	3.07966e-21	0.226915	0.421	0.134	6.28128e-17	4208	0.226915
RAC1	9.72398e-21	0.325027	1	0.992	1.9833e-16	5879	0.325027
IKBKG	1.28728e-20	0.199417	0.781	0.581	2.62553e-16	8517	0.199417
PTPN5	2.53661e-20	0.199804	0.606	0.306	5.17366e-16	84867	0.199804
RASGRP4	3.31408e-20	-0.0348518	0.048	0.338	6.7594e-16	115727	0.0348518
INPP5K	6.95156e-20	0.257898	0.87	0.778	1.41784e-15	51763	0.257898
CDS1	8.29273e-20	0.251885	0.647	0.376	1.69139e-15	1040	0.251885
PIP5K1B	1.04421e-19	-0.277807	0.616	0.833	2.12976e-15	8395	0.277807
MAPK8	4.2833e-19	0.255092	0.671	0.409	8.73622e-15	5599	0.255092
PI4KA	7.50897e-19	0.247563	0.839	0.657	1.53153e-14	5297	0.247563
PDGFA	1.07565e-18	0.122739	0.377	0.114	2.19389e-14	5154	0.122739
ITPR2	2.296e-18	0.177106	0.455	0.172	4.68291e-14	3709	0.177106
GADD45B	9.91411e-18	0.130561	0.404	0.146	2.02208e-13	4616	0.130561
GRB2	4.49299e-17	0.261092	0.973	0.955	9.1639e-13	2885	0.261092
ITPR1	7.20079e-17	0.164484	0.582	0.306	1.46867e-12	3708	0.164484
FGFR3	1.88125e-16	0.427888	0.952	0.828	3.83701e-12	2261	0.427888
PRKCG	2.61917e-16	-0.0628056	0.168	0.477	5.34206e-12	5582	0.0628056
MAPKAPK3	2.89849e-16	-0.0804274	0.281	0.601	5.91177e-12	7867	0.0804274
MAP2K2	6.90993e-16	0.277092	0.791	0.626	1.40935e-11	5605	0.277092
MAPK3	8.60456e-16	0.317994	0.781	0.694	1.75499e-11	5595	0.317994
INPP4B	1.03713e-15	0.0791013	0.202	0.02	2.11534e-11	8821	0.0791013
PRKACB	1.03805e-15	0.126898	0.551	0.298	2.11722e-11	5567	0.126898
MECOM	1.72288e-15	0.103491	0.264	0.058	3.51398e-11	NA	0.103491
EGFR	6.02385e-15	0.0925228	0.223	0.035	1.22862e-10	1956	0.0925228
PIK3C2G	7.70277e-15	0.0405775	0.158	0.005	1.57106e-10	5288	0.0405775
RASGRF2	8.01346e-15	0.0914224	0.322	0.093	1.63442e-10	5924	0.0914224
FLNB	1.47124e-14	-0.184576	0.798	0.947	3.00075e-10	2317	0.184576
TAB2	1.48308e-14	0.248308	0.805	0.629	3.02488e-10	NA	0.248308
HSPA1A	2.11755e-14	0.337409	0.952	0.828	4.31896e-10	3303	0.337409
PRKCB	4.41402e-14	0.134271	0.318	0.098	9.00283e-10	5579	0.134271
TNFRSF1A	4.85124e-14	-0.0714801	0.144	0.402	9.8946e-10	7132	0.0714801
RPS6KA6	5.41567e-14	0.168141	0.507	0.268	1.10458e-09	27330	0.168141
PRKX	8.97263e-14	0.174189	0.592	0.351	1.83006e-09	5613	0.174189
NTRK1	1.15879e-13	0.0621174	0.212	0.038	2.36346e-09	4914	0.0621174
ITPK1	1.3805e-13	0.24198	0.736	0.586	2.81566e-09	3705	0.24198
CACNA1D	2.08023e-13	0.0542639	0.205	0.033	4.24284e-09	776	0.0542639
IL1R2	7.73522e-13	0.0967564	0.188	0.028	1.57768e-08	7850	0.0967564
PIK3CA	9.74125e-13	0.10141	0.541	0.301	1.98683e-08	5290	0.10141
INPP5A	1.09093e-12	0.131533	0.5	0.263	2.22506e-08	3632	0.131533
RASGRP2	1.49913e-12	-0.160776	0.538	0.798	3.05762e-08	10235	0.160776
TAB1	1.55747e-12	-0.0739052	0.253	0.528	3.17661e-08	NA	0.0739052
CACNA1A	1.64657e-12	0.0401257	0.171	0.02	3.35834e-08	773	0.0401257
RASA2	1.73117e-12	0.208533	0.644	0.452	3.53089e-08	5922	0.208533
CRKL	2.50133e-12	-0.0963473	0.548	0.79	5.10171e-08	1399	0.0963473
CACNA1E	1.77886e-11	0.0715576	0.281	0.093	3.62817e-07	777	0.0715576
IL1R1	1.78076e-11	0.0414271	0.229	0.056	3.63204e-07	3554	0.0414271
OCRL	5.21901e-11	0.233888	0.849	0.783	1.06447e-06	4952	0.233888
PLCB2	6.1964e-11	0.0940424	0.332	0.141	1.26382e-06	5330	0.0940424
PIP4K2A	8.72888e-11	0.202751	0.938	0.894	1.78034e-06	5305	0.202751
PIK3CB	9.47112e-11	0.178426	0.764	0.616	1.93173e-06	5291	0.178426
ARRB2	9.85265e-11	-0.0962856	0.384	0.636	2.00955e-06	409	0.0962856
HSPA6	1.96114e-10	0.0880365	0.318	0.136	3.99994e-06	3310	0.0880365
GADD45A	2.18204e-10	0.0880204	0.24	0.073	4.45048e-06	1647	0.0880204
FGFR2	2.26938e-10	0.158456	0.726	0.563	4.62862e-06	2263	0.158456
DUSP14	3.07727e-10	-0.153129	0.695	0.856	6.27639e-06	11072	0.153129
ATF4	4.92838e-10	0.200575	0.976	0.934	1.00519e-05	468	0.200575
DGKH	5.08652e-10	-0.0829821	0.425	0.649	1.03745e-05	160851	0.0829821
ITPR3	6.86003e-10	-0.103526	0.39	0.604	1.39917e-05	3710	0.103526
JUN	8.12729e-10	0.0973563	0.346	0.164	1.65764e-05	3725	0.0973563
DUSP1	1.00826e-09	0.174505	0.733	0.598	2.05644e-05	1843	0.174505
MAPK8IP1	1.0454e-09	0.122574	0.462	0.27	2.13219e-05	9479	0.122574
CACNA1C	1.3295e-09	0.0325687	0.123	0.013	2.71166e-05	775	0.0325687
HSPA1L	2.13773e-09	0.0933509	0.466	0.268	4.36011e-05	3305	0.0933509
DGKQ	2.16038e-09	0.0817766	0.305	0.134	4.40631e-05	1609	0.0817766
INPP4A	2.29391e-09	0.167672	0.753	0.601	4.67866e-05	3631	0.167672
GADD45G	3.84186e-09	0.031861	0.212	0.063	7.83586e-05	10912	0.031861
CACNG6	1.10068e-08	0.021712	0.106	0.01	0.000224494	59285	0.021712
MAP3K4	1.10368e-08	0.232228	0.925	0.889	0.000225106	4216	0.232228
FLNC	1.21162e-08	0.0521006	0.192	0.058	0.000247121	2318	0.0521006
NTF3	1.29353e-08	0.0395824	0.106	0.01	0.000263829	4908	0.0395824
INPPL1	1.86683e-08	0.107201	0.507	0.328	0.000380759	3636	0.107201
MAP3K6	2.01894e-08	-0.0372514	0.055	0.21	0.000411783	9064	0.0372514
BDNF	2.05805e-08	0.0502546	0.151	0.033	0.00041976	627	0.0502546
AKT1	2.13546e-08	0.138909	0.644	0.495	0.000435549	207	0.138909
PAK2	2.27278e-08	-0.123019	0.798	0.939	0.000463557	5062	0.123019
PLA2G2A	2.58464e-08	0.0735879	0.175	0.048	0.000527164	5320	0.0735879
MAPK9	3.1289e-08	0.103669	0.534	0.364	0.000638171	5601	0.103669
RASA1	3.34328e-08	0.172749	0.842	0.79	0.000681896	5921	0.172749
MAPK10	4.39114e-08	0.0518802	0.202	0.068	0.000895617	5602	0.0518802
MAP3K13	4.50836e-08	-0.163892	0.767	0.896	0.000919524	9175	0.163892
FGF13	5.99323e-08	-0.108218	0.572	0.793	0.00122238	2258	0.108218
HSPA8	7.62659e-08	0.124154	1	1	0.00155552	3312	0.124154
FGF2	8.80942e-08	0.0539717	0.123	0.023	0.00179677	2247	0.0539717
ELK1	9.71004e-08	0.0790745	0.517	0.376	0.00198046	2002	0.0790745
FGF12	1.13966e-07	0.0672769	0.185	0.061	0.00232444	2257	0.0672769
TRAF6	1.37105e-07	0.158141	0.784	0.702	0.0027964	7189	0.158141
MAPK12	1.40847e-07	-0.0555542	0.432	0.646	0.00287271	6300	0.0555542
IRS1	1.43435e-07	0.0375996	0.154	0.04	0.00292549	3667	0.0375996
CDC25B	1.98318e-07	-0.128015	0.733	0.891	0.00404489	994	0.128015
PPP3CB	2.64278e-07	0.219828	0.774	0.717	0.00539022	5532	0.219828
FGF11	2.99505e-07	0.0764298	0.305	0.154	0.00610871	2256	0.0764298
MAP2K4	3.32468e-07	0.188997	0.661	0.54	0.00678103	6416	0.188997
MAPK1	3.62078e-07	0.212724	0.979	0.955	0.00738494	5594	0.212724
MAPT	3.70406e-07	0.0749243	0.332	0.184	0.00755481	4137	0.0749243
NTF4	4.31707e-07	0.0412627	0.13	0.03	0.0088051	4909	0.0412627
KRAS	4.94298e-07	0.200569	0.88	0.876	0.0100817	3845	0.200569
CACNA1H	5.93964e-07	0.04373	0.151	0.043	0.0121145	8912	0.04373
RAF1	6.10291e-07	-0.107742	0.818	0.934	0.0124475	5894	0.107742
FGF18	6.33172e-07	0.0857185	0.277	0.134	0.0129142	8817	0.0857185
RASGRP3	7.06186e-07	0.0673872	0.185	0.066	0.0144034	25780	0.0673872
CD14	1.70748e-06	0.0913973	0.257	0.124	0.0348258	929	0.0913973
MAP3K3	1.85834e-06	0.0833213	0.404	0.245	0.0379026	4215	0.0833213
HSPA2	2.83819e-06	0.100378	0.469	0.328	0.0578877	3306	0.100378
PLCG2	4.2413e-06	0.055438	0.178	0.071	0.0865055	5336	0.055438
CHUK	4.30294e-06	-0.035745	0.312	0.505	0.0877628	1147	0.035745
FAS	6.32492e-06	0.0280393	0.182	0.071	0.129003	355	0.0280393
ATF2	6.89999e-06	-0.0585274	0.62	0.79	0.140732	1386	0.0585274
PIKFYVE	1.17775e-05	0.128498	0.86	0.811	0.240214	NA	0.128498
CRK	2.97231e-05	-0.135829	0.637	0.795	0.606233	1398	0.135829
PTEN	3.20251e-05	0.135183	0.911	0.912	0.653184	5728	0.135183
MAPK8IP2	3.41059e-05	0.0388321	0.144	0.053	0.695624	23542	0.0388321
TGFB3	5.70513e-05	0.0359986	0.171	0.076	1	7043	0.0359986
PLCG1	5.87121e-05	0.0932676	0.592	0.449	1	5335	0.0932676
MAX	6.68878e-05	0.127712	0.777	0.773	1	4149	0.127712
NFATC2	7.32464e-05	0.0552942	0.13	0.048	1	4773	0.0552942
NF1	0.000102237	0.113126	0.753	0.669	1	4763	0.113126
MAP4K2	0.000157261	0.0856024	0.531	0.442	1	5871	0.0856024
ITPKA	0.000310134	0.062758	0.219	0.126	1	3706	0.062758
NLK	0.000335741	0.102047	0.418	0.316	1	51701	0.102047
PIK3CD	0.000540852	-0.0322909	0.647	0.821	1	5293	0.0322909
PPP3CC	0.000583253	0.10218	0.627	0.568	1	5533	0.10218
CACNA1B	0.000592029	0.0848877	0.312	0.217	1	774	0.0848877
DUSP8	0.000894417	0.0415979	0.106	0.043	1	1850	0.0415979
PAK1	0.000920473	0.132572	0.911	0.912	1	5058	0.132572
JUND	0.000961124	0.102654	0.613	0.528	1	3727	0.102654
ITPKB	0.00108818	0.0524169	0.257	0.167	1	3707	0.0524169
MAP3K1	0.00144755	0.105759	0.661	0.578	1	4214	0.105759
BRAF	0.00152917	0.0259981	0.329	0.225	1	673	0.0259981
PIK3R1	0.00205333	0.0459574	0.366	0.26	1	5295	0.0459574
PLCD1	0.00330405	0.0501374	0.253	0.179	1	5333	0.0501374
PLCB4	0.00452862	0.0728454	0.37	0.29	1	5332	0.0728454
PLCD4	0.0048149	-0.0274801	0.134	0.215	1	84812	0.0274801
STK3	0.00483902	0.104356	0.675	0.659	1	6788	0.104356
RELA	0.00569625	0.0953339	0.798	0.833	1	5970	0.0953339
LAMTOR3	0.00613937	-0.0470617	0.945	0.975	1	NA	0.0470617
PLCD3	0.00697735	0.0536971	0.308	0.232	1	113026	0.0536971
DUSP3	0.00883706	0.0631629	0.634	0.576	1	1845	0.0631629
GNA12	0.00959457	0.0940958	0.74	0.72	1	2768	0.0940958
PIP4K2B	0.0106019	0.109649	0.798	0.763	1	8396	0.109649
SOS1	0.011451	0.107542	0.812	0.788	1	6654	0.107542
MAP3K14	0.011838	0.0282395	0.298	0.217	1	9020	0.0282395
STK4	0.0133005	-0.0621599	0.791	0.889	1	6789	0.0621599
HRAS	0.0154842	0.0984858	0.36	0.311	1	3265	0.0984858
MAP4K1	0.0155124	-0.0200345	0.572	0.722	1	11184	0.0200345
FGF14	0.0214469	0.0368072	0.24	0.174	1	2259	0.0368072
MAP3K7	0.0229347	-0.0317238	0.774	0.854	1	6885	0.0317238
ELK4	0.0231709	0.0735706	0.527	0.492	1	2005	0.0735706
RRAS	0.0247206	0.0356376	0.188	0.131	1	6237	0.0356376
MAP2K3	0.0257522	0.0247604	0.353	0.285	1	5606	0.0247604
RAC3	0.0339924	0.051116	0.473	0.427	1	5881	0.051116
RPS6KA1	0.0390271	0.0276333	0.264	0.207	1	6195	0.0276333
NR4A1	0.0392896	0.0765336	0.716	0.72	1	3164	0.0765336
DUSP16	0.0407953	0.0880924	0.579	0.576	1	80824	0.0880924
PRKCA	0.0448941	0.0351582	0.295	0.232	1	5578	0.0351582
TGFBR1	0.0471133	0.0746885	0.795	0.758	1	7046	0.0746885
MAP2K1	0.056179	0.0809829	0.61	0.606	1	5604	0.0809829
CACNA2D3	0.0619569	0.0479459	0.342	0.301	1	55799	0.0479459
DAXX	0.0657726	0.0652279	0.866	0.869	1	1616	0.0652279
CACNB3	0.0687216	0.112867	0.774	0.808	1	784	0.112867
PIP5K1A	0.0710507	0.045612	0.62	0.566	1	8394	0.045612
TRAF2	0.083084	0.0800142	0.695	0.742	1	7186	0.0800142
PPM1A	0.0854179	0.11407	0.795	0.869	1	5494	0.11407
TGFBR2	0.0864355	0.0246708	0.137	0.098	1	7048	0.0246708
INPP5B	0.0905336	0.0467902	0.462	0.427	1	3633	0.0467902
TAOK3	0.10333	0.0893183	0.842	0.848	1	51347	0.0893183
TAOK2	0.144102	-0.0361467	0.64	0.72	1	9344	0.0361467
MAPK13	0.177683	0.0221965	0.229	0.207	1	5603	0.0221965
CDS2	0.186494	0.0263858	0.938	0.944	1	8760	0.0263858
PPP3R1	0.195907	0.0870975	0.353	0.341	1	5534	0.0870975
PI4K2A	0.199332	0.087503	0.613	0.626	1	55361	0.087503
IMPA2	0.206134	-0.034425	0.647	0.717	1	3613	0.034425
PLCE1	0.218048	-0.0213321	0.531	0.571	1	51196	0.0213321
PIP4K2C	0.236019	0.0286019	0.726	0.816	1	79837	0.0286019
INPP5D	0.251701	0.020238	0.26	0.311	1	3635	0.020238
MAPKAPK5	0.270668	0.0651093	0.736	0.76	1	8550	0.0651093
PDGFB	0.317418	0.0441674	0.373	0.356	1	5155	0.0441674
PI4K2B	0.349716	0.0369001	0.356	0.333	1	55300	0.0369001
CASP3	0.396556	0.0312859	0.897	0.909	1	836	0.0312859
PRKACA	0.42392	0.0425286	0.425	0.444	1	5566	0.0425286
IMPA1	0.438307	0.0567513	0.771	0.828	1	3612	0.0567513
RAPGEF2	0.526482	0.0700732	0.795	0.869	1	9693	0.0700732
RRAS2	0.556841	0.0654268	0.603	0.631	1	22800	0.0654268
CACNA2D2	0.566676	0.0836733	0.541	0.576	1	9254	0.0836733
FGFR1	0.63552	0.087552	0.695	0.78	1	2260	0.087552
RPS6KA3	0.643432	0.0415037	0.555	0.614	1	6197	0.0415037
RPS6KA5	0.722093	0.0278934	0.613	0.687	1	9252	0.0278934
PIK3C2A	0.790969	0.0399995	0.736	0.758	1	5286	0.0399995
PLCB1	0.850609	0.020287	0.5	0.543	1	23236	0.020287
TAOK1	0.87166	0.052417	0.822	0.864	1	57551	0.052417
MAP4K3	0.879168	0.0523752	0.682	0.717	1	8491	0.0523752
DDIT3	0.915231	0.0405023	0.688	0.758	1	1649	0.0405023
CDC42	0.92517	0.0253205	0.949	0.967	1	998	0.0253205

## Sheet: male WNT
	p_val	avg_logFC	pct.GON	pct.PGC	p_val_adj	entrez	absolute
SFRP2	1.69874e-90	-0.970148	0.312	0.957	3.46474e-86	6423	0.970148
CCND2	5.60042e-76	-0.871943	0.781	0.985	1.14226e-71	894	0.871943
TCF7L2	3.07881e-67	0.480978	0.781	0.177	6.27954e-63	6934	0.480978
PPP3CA	2.41107e-63	0.29976	0.736	0.146	4.91762e-59	5530	0.29976
CXXC4	1.33662e-62	0.344619	0.606	0.035	2.72617e-58	80319	0.344619
LEF1	1.41706e-54	0.216164	0.562	0.04	2.89023e-50	51176	0.216164
SKP1	2.79994e-51	0.421161	1	1	5.71076e-47	6500	0.421161
WNT2B	3.06139e-51	-0.375103	0.411	0.899	6.24402e-47	7482	0.375103
CAMK2B	7.214e-48	0.310547	0.51	0.04	1.47137e-43	816	0.310547
TP53	1.30778e-41	-0.200855	0.182	0.699	2.66736e-37	7157	0.200855
TCF7L1	4.17592e-41	0.203413	0.551	0.101	8.51721e-37	83439	0.203413
NFATC1	5.33104e-39	0.200132	0.548	0.116	1.08732e-34	4772	0.200132
CHP1	1.79064e-37	-0.400913	0.904	0.982	3.65218e-33	NA	0.400913
TBL1XR1	4.91159e-36	0.492231	0.993	0.952	1.00177e-31	79718	0.492231
PRICKLE1	1.32493e-34	0.180284	0.531	0.129	2.70233e-30	144165	0.180284
CCND1	2.65629e-31	0.318499	0.562	0.179	5.41776e-27	595	0.318499
CREBBP	5.84572e-31	0.556331	0.955	0.894	1.19229e-26	1387	0.556331
CSNK2A2	1.27507e-30	0.432943	0.798	0.485	2.60063e-26	1459	0.432943
PPP2R1A	1.3169e-29	0.423895	0.997	0.99	2.68595e-25	5518	0.423895
TCF7	1.65731e-27	0.264348	0.682	0.316	3.38025e-23	6932	0.264348
CSNK2A1	9.79001e-27	0.347191	0.99	0.975	1.99677e-22	1457	0.347191
CTBP2	6.42489e-26	-0.359592	0.709	0.952	1.31042e-21	1488	0.359592
CTNNBIP1	8.20758e-26	0.299119	0.76	0.503	1.67402e-21	56998	0.299119
FRAT2	9.18815e-26	-0.180342	0.291	0.694	1.87402e-21	23401	0.180342
PPP2R5D	1.09743e-25	0.242377	0.88	0.715	2.23831e-21	5528	0.242377
SENP2	4.39352e-23	-0.292203	0.75	0.944	8.96101e-19	59343	0.292203
SMAD4	1.17889e-22	0.297692	0.805	0.573	2.40446e-18	4089	0.297692
ROCK1	5.45218e-22	0.371535	0.973	0.947	1.11203e-17	6093	0.371535
SFRP1	1.29464e-21	0.220969	0.411	0.129	2.64054e-17	6422	0.220969
FZD5	6.33862e-21	-0.0893271	0.137	0.49	1.29282e-16	7855	0.0893271
RAC1	9.72398e-21	0.325027	1	0.992	1.9833e-16	5879	0.325027
DAAM2	6.34662e-20	0.0821567	0.226	0.013	1.29446e-15	23500	0.0821567
MAPK8	4.2833e-19	0.255092	0.671	0.409	8.73622e-15	5599	0.255092
CSNK1A1	5.38206e-18	-0.272009	0.894	0.977	1.09773e-13	1452	0.272009
CSNK1A1L	8.17439e-17	0.0997639	0.205	0.018	1.66725e-12	122011	0.0997639
FZD7	1.96054e-16	0.0701387	0.199	0.015	3.99871e-12	8324	0.0701387
PRKCG	2.61917e-16	-0.0628056	0.168	0.477	5.34206e-12	5582	0.0628056
PRKACB	1.03805e-15	0.126898	0.551	0.298	2.11722e-11	5567	0.126898
PRKCB	4.41402e-14	0.134271	0.318	0.098	9.00283e-10	5579	0.134271
PRKX	8.97263e-14	0.174189	0.592	0.351	1.83006e-09	5613	0.174189
RHOA	4.20156e-13	0.23726	0.997	0.997	8.56951e-09	387	0.23726
PRICKLE2	7.71646e-13	0.0623858	0.247	0.061	1.57385e-08	166336	0.0623858
AXIN2	7.93213e-13	0.228068	0.723	0.548	1.61784e-08	8313	0.228068
FZD1	6.63986e-12	0.131585	0.356	0.144	1.35427e-07	8321	0.131585
DAAM1	2.14354e-11	0.201653	0.781	0.621	4.37197e-07	23002	0.201653
APC	6.00014e-11	0.260026	0.918	0.823	1.22379e-06	324	0.260026
PLCB2	6.1964e-11	0.0940424	0.332	0.141	1.26382e-06	5330	0.0940424
NKD1	3.11226e-10	0.0579703	0.295	0.106	6.34776e-06	85407	0.0579703
JUN	8.12729e-10	0.0973563	0.346	0.164	1.65764e-05	3725	0.0973563
NFAT5	1.5312e-09	0.227608	0.839	0.727	3.12304e-05	10725	0.227608
WNT5B	3.51137e-09	0.136068	0.353	0.179	7.16179e-05	81029	0.136068
FZD4	8.60561e-09	0.0798329	0.264	0.106	0.00017552	8322	0.0798329
GSK3B	1.35532e-08	0.183253	0.771	0.649	0.000276431	2932	0.183253
MAPK9	3.1289e-08	0.103669	0.534	0.364	0.000638171	5601	0.103669
CUL1	3.84228e-08	0.189263	0.969	0.957	0.000783671	8454	0.189263
MAPK10	4.39114e-08	0.0518802	0.202	0.068	0.000895617	5602	0.0518802
VANGL1	7.18467e-08	0.159578	0.62	0.487	0.00146539	81839	0.159578
ROCK2	1.1737e-07	0.209071	0.692	0.578	0.00239388	9475	0.209071
PPP3CB	2.64278e-07	0.219828	0.774	0.717	0.00539022	5532	0.219828
RUVBL1	3.17047e-07	-0.17659	0.983	0.98	0.00646649	8607	0.17659
PSEN1	4.53781e-07	-0.113378	0.884	0.96	0.00925533	5663	0.113378
CTBP1	1.23662e-06	0.104552	0.705	0.609	0.0252221	1487	0.104552
PPP2R5C	1.28632e-06	0.196174	0.818	0.717	0.0262358	5527	0.196174
CTNNB1	4.57759e-06	-0.0802791	0.853	0.924	0.0933645	1499	0.0802791
FZD10	1.59101e-05	-0.0434029	0.065	0.177	0.324503	11211	0.0434029
FZD2	1.99411e-05	0.0362834	0.247	0.134	0.406718	2535	0.0362834
SOX17	2.11324e-05	-0.151055	0.839	0.896	0.431016	64321	0.151055
CCND3	2.13452e-05	0.0990899	0.473	0.371	0.435356	896	0.0990899
DVL1	4.04344e-05	0.140814	0.497	0.412	0.824699	1855	0.140814
NFATC2	7.32464e-05	0.0552942	0.13	0.048	1	4773	0.0552942
FZD3	0.000110925	0.124627	0.812	0.76	1	7976	0.124627
EP300	0.000193275	0.173502	0.89	0.856	1	2033	0.173502
FBXW11	0.000277769	-0.0399604	0.664	0.816	1	23291	0.0399604
NLK	0.000335741	0.102047	0.418	0.316	1	51701	0.102047
CAMK2D	0.00044397	-0.0366888	0.312	0.455	1	817	0.0366888
WNT5A	0.000527001	0.0419996	0.233	0.144	1	7474	0.0419996
PPP3CC	0.000583253	0.10218	0.627	0.568	1	5533	0.10218
PPP2CA	0.000714305	0.0987848	0.993	0.982	1	5515	0.0987848
FZD6	0.000854095	0.0215828	0.301	0.192	1	8323	0.0215828
PPARD	0.00122091	0.0537363	0.466	0.371	1	5467	0.0537363
DVL2	0.0012836	0.0907585	0.808	0.816	1	1856	0.0907585
AXIN1	0.00184074	0.0757879	0.39	0.29	1	8312	0.0757879
CACYBP	0.00243862	0.0774023	1	0.995	1	27101	0.0774023
TBL1X	0.00246703	0.134869	0.774	0.75	1	6907	0.134869
PLCB4	0.00452862	0.0728454	0.37	0.29	1	5332	0.0728454
PPP2R5A	0.00573409	-0.0243812	0.473	0.611	1	5525	0.0243812
NFATC3	0.00643456	0.111012	0.709	0.657	1	4775	0.111012
DVL3	0.00664116	-0.0342283	0.579	0.742	1	1857	0.0342283
WNT2	0.0071411	0.0224456	0.11	0.056	1	7472	0.0224456
RBX1	0.0100287	0.077243	1	0.995	1	9978	0.077243
CAMK2G	0.0147927	0.0577709	0.764	0.715	1	818	0.0577709
MAP3K7	0.0229347	-0.0317238	0.774	0.854	1	6885	0.0317238
PORCN	0.0318642	0.047515	0.387	0.333	1	64840	0.047515
RAC3	0.0339924	0.051116	0.473	0.427	1	5881	0.051116
BTRC	0.0344969	0.0829269	0.887	0.884	1	8945	0.0829269
WNT3	0.037507	0.114889	0.866	0.843	1	7473	0.114889
PRKCA	0.0448941	0.0351582	0.295	0.232	1	5578	0.0351582
PPP2CB	0.0594668	0.134719	0.863	0.869	1	5516	0.134719
SMAD2	0.103821	-0.0219229	0.925	0.934	1	4087	0.0219229
FZD8	0.163733	0.0406597	0.12	0.091	1	8325	0.0406597
PPP3R1	0.195907	0.0870975	0.353	0.341	1	5534	0.0870975
PRKACA	0.42392	0.0425286	0.425	0.444	1	5566	0.0425286
CHD8	0.58494	0.0651461	0.801	0.841	1	57680	0.0651461
PPP2R5E	0.607243	0.0396742	0.548	0.614	1	5529	0.0396742
PLCB1	0.850609	0.020287	0.5	0.543	1	23236	0.020287
LRP6	0.906247	0.0329912	0.702	0.753	1	4040	0.0329912
CSNK2B	0.985292	0.0581904	0.993	0.98	1	1460	0.0581904

## Sheet: male TGF-BMP
	p_val	avg_logFC	pct.GON	pct.PGC	p_val_adj	entrez	absolute
ID2	3.37742e-102	1.48796	0.976	0.404	6.88859e-98	3398	1.48796
ID1	1.8364e-93	1.66255	1	0.866	3.74552e-89	3397	1.66255
ID3	1.13799e-89	1.50662	0.983	0.598	2.32105e-85	3399	1.50662
BMPR1B	1.87942e-72	0.492372	0.945	0.394	3.83326e-68	658	0.492372
FST	1.49311e-65	0.481234	0.699	0.096	3.04534e-61	10468	0.481234
LTBP1	5.03689e-59	0.308074	0.743	0.172	1.02732e-54	4052	0.308074
SKP1	2.79994e-51	0.421161	1	1	5.71076e-47	6500	0.421161
THBS4	1.03736e-48	0.105799	0.486	0.02	2.1158e-44	7060	0.105799
SMAD1	3.55537e-34	0.412697	0.849	0.561	7.25154e-30	4086	0.412697
PITX2	6.82684e-32	0.145771	0.363	0.028	1.3924e-27	5308	0.145771
CREBBP	5.84572e-31	0.556331	0.955	0.894	1.19229e-26	1387	0.556331
PPP2R1A	1.3169e-29	0.423895	0.997	0.99	2.68595e-25	5518	0.423895
ACVR2A	8.61342e-27	0.292739	0.866	0.573	1.75679e-22	92	0.292739
ID4	4.82334e-24	0.382893	0.969	0.869	9.83768e-20	3400	0.382893
SMAD4	1.17889e-22	0.297692	0.805	0.573	2.40446e-18	4089	0.297692
ROCK1	5.45218e-22	0.371535	0.973	0.947	1.11203e-17	6093	0.371535
RPS6KB2	1.93356e-21	-0.163523	0.404	0.72	3.94369e-17	6199	0.163523
RBL2	8.82287e-21	0.255639	0.812	0.604	1.79951e-16	5934	0.255639
SMAD9	1.45749e-20	0.22438	0.795	0.581	2.97269e-16	4093	0.22438
CDKN2B	5.24654e-20	0.126666	0.5	0.184	1.07008e-15	1030	0.126666
ZFYVE16	8.01629e-19	0.292833	0.925	0.798	1.635e-14	9765	0.292833
BMP4	1.19265e-17	0.133431	0.384	0.121	2.43254e-13	652	0.133431
SMAD6	2.73679e-17	0.109507	0.356	0.104	5.58195e-13	4091	0.109507
NODAL	1.42393e-16	-0.130547	0.147	0.437	2.90425e-12	4838	0.130547
MAPK3	8.60456e-16	0.317994	0.781	0.694	1.75499e-11	5595	0.317994
NOG	1.37629e-14	0.0588667	0.185	0.018	2.80708e-10	9241	0.0588667
THBS1	3.16767e-14	0.0588586	0.284	0.071	6.46077e-10	7057	0.0588586
RHOA	4.20156e-13	0.23726	0.997	0.997	8.56951e-09	387	0.23726
RBL1	6.19604e-13	-0.113015	0.349	0.619	1.26375e-08	5933	0.113015
ACVR1	1.67471e-12	-0.0614477	0.277	0.586	3.41574e-08	90	0.0614477
ACVR1C	3.12399e-11	0.0671722	0.257	0.076	6.37169e-07	130399	0.0671722
GDF6	3.03625e-10	0.0495021	0.151	0.023	6.19273e-06	392255	0.0495021
BMP2	2.7987e-09	0.0399965	0.284	0.111	5.70822e-05	650	0.0399965
SMAD7	2.83229e-09	0.167708	0.531	0.356	5.77674e-05	4092	0.167708
SMURF2	9.42852e-09	0.143302	0.548	0.394	0.000192304	64750	0.143302
BMP7	9.81276e-09	0.0956831	0.325	0.157	0.000200141	655	0.0956831
ACVR2B	1.14462e-08	0.20001	0.702	0.568	0.000233456	93	0.20001
CUL1	3.84228e-08	0.189263	0.969	0.957	0.000783671	8454	0.189263
ROCK2	1.1737e-07	0.209071	0.692	0.578	0.00239388	9475	0.209071
MAPK1	3.62078e-07	0.212724	0.979	0.955	0.00738494	5594	0.212724
INHBB	4.86447e-06	0.0828456	0.24	0.121	0.0992157	3625	0.0828456
COMP	6.58674e-06	0.0299714	0.144	0.045	0.134343	1311	0.0299714
THBS2	7.00506e-06	0.0769991	0.247	0.124	0.142875	7058	0.0769991
AMH	8.81712e-06	0.0428039	0.486	0.351	0.179834	268	0.0428039
BMP8A	1.65065e-05	0.0333107	0.199	0.086	0.336667	353500	0.0333107
TGFB3	5.70513e-05	0.0359986	0.171	0.076	1	7043	0.0359986
LEFTY1	8.12873e-05	-0.0341585	0.12	0.235	1	10637	0.0341585
EP300	0.000193275	0.173502	0.89	0.856	1	2033	0.173502
PPP2CA	0.000714305	0.0987848	0.993	0.982	1	5515	0.0987848
CHRD	0.00521441	0.0496646	0.151	0.088	1	8646	0.0496646
RBX1	0.0100287	0.077243	1	0.995	1	9978	0.077243
TGFBR1	0.0471133	0.0746885	0.795	0.758	1	7046	0.0746885
PPP2CB	0.0594668	0.134719	0.863	0.869	1	5516	0.134719
TGFBR2	0.0864355	0.0246708	0.137	0.098	1	7048	0.0246708
SMAD2	0.103821	-0.0219229	0.925	0.934	1	4087	0.0219229
BMPR1A	0.12024	0.0264855	0.493	0.444	1	657	0.0264855
RPS6KB1	0.156119	-0.0726842	0.685	0.725	1	6198	0.0726842
SP1	0.321653	0.0228485	0.514	0.601	1	6667	0.0228485
DCN	0.384473	0.0438156	0.253	0.235	1	1634	0.0438156
TFDP1	0.533525	0.0545473	0.688	0.705	1	7027	0.0545473
SMAD5	0.675825	0.0510702	0.894	0.912	1	4090	0.0510702
ZFYVE9	0.797404	0.0783005	0.476	0.533	1	9372	0.0783005

## Sheet: male NOTCH
	p_val	avg_logFC	pct.GON	pct.PGC	p_val_adj	entrez	absolute
HEY1	3.10123e-76	0.512376	0.774	0.131	6.32527e-72	23462	0.512376
HES1	6.76726e-69	0.656972	0.788	0.202	1.38025e-64	3280	0.656972
HDAC2	3.18948e-59	0.526359	1	0.995	6.50527e-55	3066	0.526359
HEY2	6.66899e-50	0.411325	0.795	0.313	1.36021e-45	23493	0.411325
CREBBP	5.84572e-31	0.556331	0.955	0.894	1.19229e-26	1387	0.556331
CTBP2	6.42489e-26	-0.359592	0.709	0.952	1.31042e-21	1488	0.359592
CIR1	1.20052e-24	0.394153	0.945	0.869	2.44859e-20	NA	0.394153
HES5	4.02396e-18	0.111166	0.202	0.01	8.20728e-14	388585	0.111166
APH1A	4.71357e-18	-0.0816008	0.123	0.432	9.61381e-14	51107	0.0816008
NOTCH1	1.37855e-17	0.1122	0.233	0.025	2.81169e-13	4851	0.1122
DTX1	6.8461e-14	0.146082	0.459	0.217	1.39633e-09	1840	0.146082
PSENEN	3.36034e-13	-0.177944	0.74	0.924	6.85375e-09	55851	0.177944
HEYL	3.66328e-13	0.0597624	0.243	0.056	7.47162e-09	26508	0.0597624
RFNG	5.11587e-10	0.160066	0.558	0.369	1.04343e-05	5986	0.160066
MAML3	6.51816e-10	0.0936577	0.202	0.056	1.32944e-05	55534	0.0936577
NCOR2	2.52099e-08	0.0880775	0.336	0.169	0.00051418	9612	0.0880775
MFNG	7.62587e-08	0.0521446	0.185	0.058	0.00155537	4242	0.0521446
DTX3L	1.3679e-07	0.0285807	0.202	0.073	0.00278998	151636	0.0285807
PSEN1	4.53781e-07	-0.113378	0.884	0.96	0.00925533	5663	0.113378
JAG1	9.95073e-07	0.123831	0.305	0.159	0.0202955	182	0.123831
CTBP1	1.23662e-06	0.104552	0.705	0.609	0.0252221	1487	0.104552
NOTCH2	3.11354e-06	0.0982713	0.637	0.5	0.0635037	4853	0.0982713
DLL1	8.27383e-06	0.0538107	0.205	0.093	0.168753	28514	0.0538107
DVL1	4.04344e-05	0.140814	0.497	0.412	0.824699	1855	0.140814
DTX3	6.37658e-05	0.0770534	0.39	0.283	1	196403	0.0770534
EP300	0.000193275	0.173502	0.89	0.856	1	2033	0.173502
MAML1	0.000458353	-0.0338703	0.271	0.402	1	9794	0.0338703
NCSTN	0.000491618	-0.0701895	0.777	0.894	1	23385	0.0701895
NUMBL	0.000491641	0.0381008	0.233	0.139	1	9253	0.0381008
DTX2	0.000659181	0.114224	0.705	0.662	1	113878	0.114224
NOTCH3	0.000724683	0.0560697	0.127	0.058	1	4854	0.0560697
ADAM17	0.00121758	0.0605362	0.682	0.629	1	6868	0.0605362
DVL2	0.0012836	0.0907585	0.808	0.816	1	1856	0.0907585
DVL3	0.00664116	-0.0342283	0.579	0.742	1	1857	0.0342283
KAT2A	0.0247798	0.10435	0.661	0.611	1	2648	0.10435
DLL3	0.0270528	-0.0847496	0.894	0.942	1	10683	0.0847496
HDAC1	0.047607	-0.0285623	0.86	0.902	1	3065	0.0285623
JAG2	0.0786605	0.0743441	0.555	0.538	1	3714	0.0743441
RBPJ	0.123236	0.0452728	1	0.992	1	3516	0.0452728
KAT2B	0.174951	0.0561879	0.353	0.333	1	8850	0.0561879
DTX4	0.18763	0.0277887	0.408	0.376	1	23220	0.0277887
LFNG	0.207781	0.0279404	0.253	0.23	1	3955	0.0279404
NUMB	0.231192	0.030213	0.771	0.816	1	8650	0.030213
SNW1	0.422325	0.0231436	0.993	0.99	1	22938	0.0231436

## Sheet: female RTK
	p_val	avg_logFC	pct.1	pct.2	p_val_adj	entrez	absolute
TCL1A	3.21548e-52	-1.66937	0.871	0.991	6.5583e-48	8115	1.66937
DUSP9	1.7213e-44	0.350662	0.569	0.057	3.51076e-40	1852	0.350662
TCL1B	4.58768e-43	-1.17654	0.767	0.968	9.35704e-39	9623	1.17654
FLNA	1.47069e-42	-0.932457	0.802	0.983	2.99961e-38	2316	0.932457
NFKB1	1.5083e-28	0.159843	0.448	0.06	3.07633e-24	4790	0.159843
GADD45A	2.72437e-28	0.259107	0.526	0.1	5.55663e-24	1647	0.259107
MKNK2	8.31822e-27	0.443552	0.776	0.27	1.69658e-22	2872	0.443552
CHP1	3.28874e-26	-0.44465	0.966	0.989	6.70772e-22	NA	0.44465
INPP1	7.59874e-26	0.156489	0.414	0.057	1.54984e-21	3628	0.156489
RPS6KA6	8.44499e-25	0.260345	0.81	0.304	1.72244e-20	27330	0.260345
FLNB	4.95717e-24	-0.489262	0.621	0.949	1.01106e-19	2317	0.489262
SYNJ1	7.13916e-24	0.290676	0.741	0.294	1.4561e-19	8867	0.290676
HSPA1L	4.22015e-22	0.213703	0.543	0.155	8.60743e-18	3305	0.213703
CACNB4	5.06982e-22	0.0889361	0.328	0.036	1.03404e-17	785	0.0889361
PRKACB	7.88693e-22	0.214082	0.621	0.206	1.60862e-17	5567	0.214082
RASA1	2.06194e-21	0.380955	0.931	0.613	4.20554e-17	5921	0.380955
DUSP22	1.2306e-20	0.451334	0.94	0.638	2.50994e-16	56940	0.451334
MAPK10	2.87893e-20	0.154278	0.328	0.047	5.87186e-16	5602	0.154278
MAP3K11	3.05011e-20	0.260426	0.69	0.279	6.221e-16	4296	0.260426
PIK3R3	3.34947e-20	0.512392	0.948	0.77	6.83158e-16	8503	0.512392
HSPA1A	8.66557e-18	0.265274	0.94	0.711	1.76743e-13	3303	0.265274
PIK3CG	9.88114e-18	0.0905834	0.328	0.055	2.01536e-13	5294	0.0905834
KIT	1.74577e-17	-0.448016	0.931	0.974	3.56068e-13	3815	0.448016
SOS2	5.00241e-17	0.103521	0.371	0.079	1.02029e-12	6655	0.103521
AKT3	6.98098e-17	0.223289	0.526	0.181	1.42384e-12	10000	0.223289
RAF1	1.33652e-16	-0.160952	0.586	0.911	2.72597e-12	5894	0.160952
DGKE	1.55739e-14	0.230062	0.621	0.27	3.17644e-10	8526	0.230062
ARRB1	3.03972e-13	-0.187673	0.181	0.532	6.19982e-09	408	0.187673
TP53	8.7439e-13	-0.186625	0.353	0.662	1.7834e-08	7157	0.186625
ELK1	1.18934e-12	0.128585	0.698	0.362	2.42577e-08	2002	0.128585
CD14	1.21994e-12	0.0277495	0.336	0.087	2.48818e-08	929	0.0277495
PRKCB	1.2216e-12	0.0508673	0.181	0.019	2.49158e-08	5579	0.0508673
MAPKAPK2	3.74451e-12	0.0585065	0.224	0.036	7.6373e-08	9261	0.0585065
PDGFRA	1.03895e-11	0.0888283	0.319	0.085	2.11904e-07	5156	0.0888283
MAP3K2	1.90133e-11	0.34356	0.905	0.698	3.87796e-07	10746	0.34356
MAPK9	2.23117e-11	0.192385	0.56	0.27	4.5507e-07	5601	0.192385
PI4KA	5.61933e-11	0.29	0.802	0.638	1.14612e-06	5297	0.29
NFKB2	5.87657e-11	-0.0974891	0.267	0.562	1.19859e-06	4791	0.0974891
PPP3CA	1.02888e-10	0.121646	0.534	0.24	2.0985e-06	5530	0.121646
MAPK1	1.14581e-10	0.342194	0.957	0.868	2.33698e-06	5594	0.342194
MAP4K1	2.8462e-10	-0.279082	0.595	0.794	5.80511e-06	11184	0.279082
RASGRF2	3.87491e-10	0.0657875	0.293	0.085	7.90327e-06	5924	0.0657875
PDPK1	6.89607e-10	0.249162	0.638	0.381	1.40652e-05	5170	0.249162
PLCB4	8.37e-10	0.103121	0.457	0.185	1.70714e-05	5332	0.103121
DUSP7	1.33846e-09	0.0970302	0.483	0.219	2.72992e-05	1849	0.0970302
RPS6KA3	2.24571e-09	0.177642	0.767	0.496	4.58034e-05	6197	0.177642
DUSP2	2.46887e-09	0.0313234	0.181	0.034	5.0355e-05	1844	0.0313234
FLNC	2.53571e-09	0.0337501	0.216	0.049	5.17183e-05	2318	0.0337501
CACNA1H	4.87045e-09	0.024763	0.129	0.015	9.93377e-05	8912	0.024763
NF1	8.08799e-09	0.180139	0.776	0.551	0.000164963	4763	0.180139
MAP3K7	9.26602e-09	-0.206435	0.629	0.802	0.00018899	6885	0.206435
PIK3C3	1.31919e-08	0.196673	0.845	0.645	0.000269062	5289	0.196673
MAP3K8	1.61188e-08	-0.0999264	0.078	0.34	0.00032876	1326	0.0999264
MAPK8	2.39061e-08	0.162484	0.534	0.294	0.000487589	5599	0.162484
RASGRP2	5.25901e-08	-0.154429	0.509	0.715	0.00107263	10235	0.154429
FGF13	5.48878e-08	-0.237562	0.638	0.766	0.00111949	2258	0.237562
DUSP4	6.00674e-08	0.0704673	0.302	0.106	0.00122514	1846	0.0704673
RAC1	7.03956e-08	-0.262262	0.983	0.979	0.00143579	5879	0.262262
PIK3C2A	9.36131e-08	0.192861	0.871	0.717	0.00190933	5286	0.192861
TAB1	1.12098e-07	-0.0318071	0.19	0.474	0.00228634	NA	0.0318071
PTEN	1.15267e-07	0.182058	0.931	0.877	0.00235098	5728	0.182058
CACNA1D	1.186e-07	0.0300933	0.138	0.023	0.00241897	776	0.0300933
IMPA1	1.41388e-07	0.204532	0.828	0.651	0.00288375	3612	0.204532
ITPR3	1.4892e-07	-0.103578	0.181	0.451	0.00303737	3710	0.103578
PIK3CA	1.85243e-07	0.0867327	0.448	0.217	0.00377821	5290	0.0867327
DUSP14	2.10995e-07	-0.221911	0.647	0.774	0.00430346	11072	0.221911
RASA2	2.36654e-07	0.145768	0.595	0.34	0.00482679	5922	0.145768
PIK3C2B	2.9189e-07	-0.0334918	0.121	0.37	0.00595339	5287	0.0334918
INPP5D	3.12187e-07	-0.147113	0.147	0.368	0.00636736	3635	0.147113
RASGRP4	3.31825e-07	-0.0342066	0.017	0.221	0.00676791	115727	0.0342066
PLCB3	3.66269e-07	-0.104639	0.345	0.572	0.00747042	5331	0.104639
CDC25B	4.68826e-07	-0.192667	0.69	0.809	0.00956217	994	0.192667
ITPR2	1.15121e-06	0.0411208	0.474	0.221	0.0234802	3709	0.0411208
NR4A1	1.17783e-06	-0.106586	0.284	0.5	0.0240231	3164	0.106586
CALM1	1.30475e-06	0.225886	0.983	0.994	0.0266116	801	0.225886
CASP3	1.68301e-06	0.171669	0.879	0.762	0.0343267	836	0.171669
FGF2	2.4213e-06	0.0385806	0.19	0.055	0.0493849	2247	0.0385806
PI4K2B	3.49698e-06	0.0914945	0.483	0.264	0.0713244	55300	0.0914945
INPP5B	4.03675e-06	0.0750857	0.56	0.347	0.0823336	3633	0.0750857
CDS1	5.28862e-06	0.145024	0.397	0.215	0.107867	1040	0.145024
RAP1B	8.71491e-06	-0.170818	0.991	0.994	0.177749	5908	0.170818
CACNB3	9.4421e-06	-0.111416	0.397	0.598	0.192581	784	0.111416
MAP2K5	1.03773e-05	0.158894	0.638	0.464	0.211656	5607	0.158894
PI4KB	1.34871e-05	0.183349	0.802	0.694	0.275082	5298	0.183349
RASGRP1	1.51112e-05	0.0360444	0.164	0.049	0.308208	10125	0.0360444
HSPA1B	1.53938e-05	0.0910885	0.914	0.728	0.313971	3304	0.0910885
PIKFYVE	2.12782e-05	0.194002	0.802	0.687	0.433989	NA	0.194002
PIK3CD	4.10491e-05	-0.0995835	0.353	0.574	0.837238	5293	0.0995835
SRF	5.53076e-05	-0.0783559	0.164	0.347	1	6722	0.0783559
MAPT	5.73317e-05	0.0320401	0.164	0.055	1	4137	0.0320401
FGFR1	7.65763e-05	-0.119327	0.698	0.751	1	2260	0.119327
HSPB1	8.76764e-05	0.0416683	0.966	0.977	1	3315	0.0416683
ITPKA	9.67763e-05	0.0590691	0.233	0.1	1	3706	0.0590691
PLCD1	0.000111493	0.059725	0.224	0.096	1	5333	0.059725
CRKL	0.000122081	-0.103543	0.578	0.709	1	1399	0.103543
INPP4A	0.000135531	0.0986931	0.603	0.421	1	3631	0.0986931
OCRL	0.000136214	0.2097	0.75	0.636	1	4952	0.2097
ITPR1	0.000147443	0.159838	0.405	0.234	1	3708	0.159838
ARRB2	0.000152467	-0.101177	0.414	0.564	1	409	0.101177
GADD45B	0.000163836	0.0403038	0.302	0.16	1	4616	0.0403038
HSPA8	0.000175344	0.152805	0.991	1	1	3312	0.152805
PPP3CB	0.000180883	0.175653	0.733	0.572	1	5532	0.175653
RAPGEF2	0.000221446	-0.105922	0.655	0.806	1	9693	0.105922
PLA2G12A	0.000226324	0.135204	0.845	0.76	1	81579	0.135204
PIP5K1B	0.000229976	-0.135332	0.319	0.477	1	8395	0.135332
DGKZ	0.000236618	-0.0672518	0.345	0.568	1	8525	0.0672518
CALM2	0.000266795	-0.208987	1	1	1	805	0.208987
PIP5K1C	0.000356176	0.126576	0.517	0.345	1	23396	0.126576
PIP4K2C	0.000389832	0.116765	0.707	0.623	1	79837	0.116765
CHUK	0.000432033	0.0747398	0.509	0.345	1	1147	0.0747398
MAP3K3	0.00050818	0.0987857	0.388	0.238	1	4215	0.0987857
PIP4K2A	0.000537146	-0.108946	0.75	0.898	1	5305	0.108946
MYC	0.000538545	-0.0519425	0.052	0.174	1	4609	0.0519425
SOS1	0.000615346	0.133395	0.733	0.611	1	6654	0.133395
PLCE1	0.000674999	-0.118285	0.5	0.636	1	51196	0.118285
MAP4K4	0.000964297	0.2952	0.974	0.943	1	9448	0.2952
PPM1B	0.000981382	0.165503	0.716	0.623	1	5495	0.165503
FGF18	0.0011691	-0.0581702	0.078	0.206	1	8817	0.0581702
RAC3	0.00128181	-0.03977	0.155	0.3	1	5881	0.03977
PRKCG	0.00134027	-0.0636893	0.164	0.296	1	5582	0.0636893
FGFR3	0.00148077	0.215591	0.888	0.809	1	2261	0.215591
PLCG2	0.00173862	-0.0430685	0.103	0.232	1	5336	0.0430685
PIK3R1	0.00176704	0.037188	0.25	0.132	1	5295	0.037188
ATF4	0.00196568	0.179366	0.94	0.821	1	468	0.179366
HSPA2	0.00263584	0.0585501	0.414	0.264	1	3306	0.0585501
PDGFB	0.00284679	-0.0515195	0.078	0.191	1	5155	0.0515195
STK3	0.00287318	0.0334081	0.707	0.502	1	6788	0.0334081
KRAS	0.00371824	0.177814	0.914	0.8	1	3845	0.177814
TGFBR1	0.00372531	0.157409	0.664	0.583	1	7046	0.157409
MAP3K4	0.00455185	0.114569	0.828	0.768	1	4216	0.114569
GNG12	0.00477123	0.156885	0.784	0.7	1	55970	0.156885
HSPA6	0.00487481	-0.138831	0.233	0.128	1	3310	0.138831
DAXX	0.00489686	-0.0582192	0.741	0.779	1	1616	0.0582192
INPP5J	0.00568491	-0.028259	0.026	0.109	1	27124	0.028259
PPP5C	0.00597506	-0.0475519	0.905	0.902	1	5536	0.0475519
STK4	0.00614764	0.145872	0.853	0.785	1	6789	0.145872
PTPN5	0.00659447	0.0378389	0.25	0.145	1	84867	0.0378389
AKT1	0.00664483	0.0457196	0.526	0.379	1	207	0.0457196
TNFRSF1A	0.007806	-0.0395461	0.129	0.228	1	7132	0.0395461
FOS	0.00921426	-0.294672	0.414	0.481	1	2353	0.294672
INPP5A	0.0113734	0.058968	0.25	0.151	1	3632	0.058968
MAP3K5	0.011786	0.0243279	0.25	0.149	1	4217	0.0243279
MAPK14	0.0148665	-0.0608354	0.379	0.457	1	1432	0.0608354
PLCB2	0.0150125	0.0310463	0.172	0.094	1	5330	0.0310463
GNA12	0.0169015	-0.0775523	0.509	0.577	1	2768	0.0775523
PRKACA	0.0186962	0.0561213	0.5	0.383	1	5566	0.0561213
MECOM	0.020772	0.0201424	0.121	0.06	1	NA	0.0201424
NRAS	0.0218355	0.0752296	0.741	0.634	1	4893	0.0752296
RPS6KA5	0.0225072	-0.0640327	0.56	0.645	1	9252	0.0640327
DUSP16	0.0237925	0.104438	0.5	0.428	1	80824	0.104438
INPP5E	0.0283616	0.0411377	0.362	0.268	1	56623	0.0411377
PIK3CB	0.0321828	0.0755338	0.621	0.532	1	5291	0.0755338
PAK2	0.0328278	-0.0924432	0.767	0.787	1	5062	0.0924432
MRAS	0.0330672	0.0918929	0.491	0.404	1	22808	0.0918929
IMPA2	0.0334	-0.100347	0.534	0.604	1	3613	0.100347
PLCD4	0.0361521	-0.0247239	0.078	0.147	1	84812	0.0247239
ATF2	0.0416624	-0.035443	0.586	0.67	1	1386	0.035443
MAP4K3	0.0425031	-0.0579453	0.526	0.604	1	8491	0.0579453
IKBKB	0.0437852	-0.0411482	0.345	0.421	1	3551	0.0411482
RPS6KA2	0.0464339	-0.0238177	0.103	0.172	1	6196	0.0238177
HRAS	0.0490704	0.0232994	0.353	0.26	1	3265	0.0232994
CRK	0.0510559	0.101938	0.741	0.657	1	1398	0.101938
PIP5K1A	0.0534064	0.0493126	0.56	0.502	1	8394	0.0493126
FGF14	0.0568154	0.026475	0.112	0.062	1	2259	0.026475
CALM3	0.0580241	-0.0222992	0.966	0.979	1	808	0.0222992
MAP3K13	0.0681195	-0.0358545	0.802	0.855	1	9175	0.0358545
INPP5K	0.0710317	0.02315	0.741	0.619	1	51763	0.02315
DGKH	0.0712403	-0.0584163	0.491	0.549	1	160851	0.0584163
RELA	0.0745919	0.0846764	0.69	0.589	1	5970	0.0846764
PAK1	0.0762193	-0.0419842	0.897	0.866	1	5058	0.0419842
DDIT3	0.0764101	0.112002	0.578	0.694	1	1649	0.112002
MAP2K2	0.0795191	0.0724222	0.638	0.549	1	5605	0.0724222
PLCG1	0.0797866	0.0849892	0.44	0.349	1	5335	0.0849892
TRAF2	0.0854146	0.144565	0.621	0.6	1	7186	0.144565
LAMTOR3	0.0911574	0.0619978	0.94	0.94	1	NA	0.0619978
MAP2K1	0.0950948	0.05425	0.638	0.555	1	5604	0.05425
FGFR2	0.10439	-0.0637108	0.371	0.415	1	2263	0.0637108
TAOK2	0.110063	0.109181	0.595	0.56	1	9344	0.109181
CDS2	0.112943	-0.056961	0.81	0.864	1	8760	0.056961
BRAF	0.114012	0.0233647	0.276	0.2	1	673	0.0233647
TAB2	0.13256	0.0610438	0.56	0.498	1	NA	0.0610438
STMN1	0.132841	0.0568106	1	1	1	3925	0.0568106
MAP2K4	0.145387	0.0950376	0.5	0.432	1	6416	0.0950376
DGKD	0.164158	0.0234875	0.819	0.864	1	8527	0.0234875
NFATC4	0.167568	-0.0605469	0.216	0.251	1	4776	0.0605469
NLK	0.193802	0.0305218	0.371	0.311	1	51701	0.0305218
RRAS	0.210289	0.0332169	0.19	0.147	1	6237	0.0332169
AKT2	0.210818	-0.0251287	0.388	0.432	1	208	0.0251287
ECSIT	0.265058	0.0226331	0.647	0.555	1	51295	0.0226331
MAPK12	0.275725	-0.118426	0.534	0.562	1	6300	0.118426
TRAF6	0.279644	0.0647612	0.655	0.621	1	7189	0.0647612
TAOK3	0.285745	0.0442257	0.793	0.738	1	51347	0.0442257
TAOK1	0.336893	0.067907	0.931	0.853	1	57551	0.067907
CACNA2D2	0.339972	0.0429898	0.466	0.449	1	9254	0.0429898
PPM1A	0.341955	0.0381924	0.802	0.719	1	5494	0.0381924
CDC42	0.36073	0.0514142	0.94	0.953	1	998	0.0514142
INPPL1	0.36581	-0.0334928	0.25	0.281	1	3636	0.0334928
FGFR4	0.389467	-0.0223118	0.241	0.266	1	2264	0.0223118
MAP2K3	0.394284	0.0288235	0.31	0.274	1	5606	0.0288235
MAP3K1	0.44447	0.0250679	0.621	0.566	1	4214	0.0250679
MAPK3	0.452252	0.025364	0.621	0.564	1	5595	0.025364
MAX	0.471133	-0.0563404	0.655	0.655	1	4149	0.0563404
IKBKG	0.547265	0.0240774	0.578	0.553	1	8517	0.0240774
MKNK1	0.562375	0.0362984	0.517	0.457	1	8569	0.0362984
JUND	0.654022	0.0227935	0.491	0.521	1	3727	0.0227935
MAPK7	0.710031	0.0390648	0.405	0.409	1	5598	0.0390648

## Sheet: female WNT
	p_val	avg_logFC	pct.1	pct.2	p_val_adj	entrez	absolute
LEF1	8.39908e-32	0.189002	0.56	0.098	1.71308e-27	51176	0.189002
SKP1	4.79103e-28	0.386225	1	1	9.77179e-24	6500	0.386225
TCF7L2	8.73559e-28	0.293122	0.629	0.166	1.78171e-23	6934	0.293122
CSNK1A1	2.55185e-27	-0.538235	0.94	0.966	5.20475e-23	1452	0.538235
CCND1	3.4879e-27	0.50324	0.776	0.302	7.11392e-23	595	0.50324
SFRP2	3.23981e-26	-0.64965	0.259	0.747	6.60792e-22	6423	0.64965
CHP1	3.28874e-26	-0.44465	0.966	0.989	6.70772e-22	NA	0.44465
CSNK2B	4.62726e-23	0.499436	0.991	0.968	9.43777e-19	1460	0.499436
NKD1	1.55062e-22	0.161188	0.466	0.102	3.16265e-18	85407	0.161188
WNT2B	1.69232e-22	-0.326115	0.336	0.755	3.45166e-18	7482	0.326115
PRKACB	7.88693e-22	0.214082	0.621	0.206	1.60862e-17	5567	0.214082
SMAD4	1.88189e-21	0.35665	0.776	0.404	3.8383e-17	4089	0.35665
FRAT2	3.27943e-21	-0.319488	0.172	0.632	6.68872e-17	23401	0.319488
MAPK10	2.87893e-20	0.154278	0.328	0.047	5.87186e-16	5602	0.154278
SOX17	6.85939e-20	-0.383807	0.353	0.757	1.39904e-15	64321	0.383807
PPP2R1A	8.06288e-16	-0.317796	0.948	0.987	1.6445e-11	5518	0.317796
NFATC1	5.26679e-15	0.0746668	0.336	0.072	1.07421e-10	4772	0.0746668
CAMK2B	6.28937e-15	0.0653504	0.233	0.03	1.28278e-10	816	0.0653504
NFAT5	4.49876e-14	0.321832	0.888	0.6	9.17567e-10	10725	0.321832
TP53	8.7439e-13	-0.186625	0.353	0.662	1.7834e-08	7157	0.186625
PRKCB	1.2216e-12	0.0508673	0.181	0.019	2.49158e-08	5579	0.0508673
MAPK9	2.23117e-11	0.192385	0.56	0.27	4.5507e-07	5601	0.192385
PRICKLE1	5.53883e-11	0.0767589	0.25	0.055	1.1297e-06	144165	0.0767589
TCF7	9.42836e-11	0.151367	0.509	0.223	1.92301e-06	6932	0.151367
PPP3CA	1.02888e-10	0.121646	0.534	0.24	2.0985e-06	5530	0.121646
SFRP1	4.13217e-10	0.0373475	0.336	0.106	8.42797e-06	6422	0.0373475
PLCB4	8.37e-10	0.103121	0.457	0.185	1.70714e-05	5332	0.103121
DAAM2	1.13427e-09	0.0514383	0.198	0.038	2.31345e-05	23500	0.0514383
TBL1XR1	3.22277e-09	0.334804	0.983	0.93	6.57317e-05	79718	0.334804
CAMK2D	5.71424e-09	-0.139552	0.284	0.536	0.000116548	817	0.139552
MAP3K7	9.26602e-09	-0.206435	0.629	0.802	0.00018899	6885	0.206435
MAPK8	2.39061e-08	0.162484	0.534	0.294	0.000487589	5599	0.162484
CTNNBIP1	4.11008e-08	0.18314	0.552	0.326	0.000838292	56998	0.18314
RAC1	7.03956e-08	-0.262262	0.983	0.979	0.00143579	5879	0.262262
WNT3	1.26569e-07	-0.107958	0.328	0.606	0.0025815	7473	0.107958
APC	2.98539e-07	0.302014	0.836	0.674	0.006089	324	0.302014
PLCB3	3.66269e-07	-0.104639	0.345	0.572	0.00747042	5331	0.104639
CACYBP	3.75645e-07	0.215218	0.991	1	0.00766165	27101	0.215218
SIAH1	5.52407e-07	-0.189583	0.707	0.866	0.0112669	6477	0.189583
TCF7L1	9.27411e-07	0.0389712	0.224	0.072	0.0189155	83439	0.0389712
CCND2	1.79818e-06	-0.185352	0.905	0.974	0.0366756	894	0.185352
FZD10	1.13626e-05	-0.0634076	0.06	0.236	0.231751	11211	0.0634076
DAAM1	1.33516e-05	0.168192	0.776	0.596	0.272319	23002	0.168192
PPP2CA	2.79732e-05	-0.192396	0.94	0.947	0.570541	5515	0.192396
DVL3	2.90956e-05	-0.111207	0.414	0.606	0.593434	1857	0.111207
PPP2R5B	8.053e-05	-0.0524269	0.112	0.287	1	5526	0.0524269
CCND3	0.000112115	0.0378328	0.448	0.253	1	896	0.0378328
CSNK2A2	0.000142751	0.147438	0.474	0.33	1	1459	0.147438
FBXW11	0.000146165	-0.127162	0.526	0.666	1	23291	0.127162
CSNK2A1	0.000156872	-0.1434	0.879	0.966	1	1457	0.1434
PPP3CB	0.000180883	0.175653	0.733	0.572	1	5532	0.175653
SENP2	0.000268261	-0.161542	0.879	0.896	1	59343	0.161542
DVL2	0.000437426	-0.0911459	0.578	0.711	1	1856	0.0911459
TBL1X	0.000469124	-0.154237	0.638	0.745	1	6907	0.154237
FZD5	0.000471709	-0.0524941	0.336	0.509	1	7855	0.0524941
MYC	0.000538545	-0.0519425	0.052	0.174	1	4609	0.0519425
RHOA	0.00107934	-0.115915	0.983	0.996	1	387	0.115915
RAC3	0.00128181	-0.03977	0.155	0.3	1	5881	0.03977
PRKCG	0.00134027	-0.0636893	0.164	0.296	1	5582	0.0636893
VANGL2	0.0025327	-0.0681726	0.172	0.298	1	57216	0.0681726
PPP2R5D	0.00299436	0.106655	0.784	0.681	1	5528	0.106655
CTBP2	0.00425081	-0.0953078	0.759	0.862	1	1488	0.0953078
PPP2R1B	0.0043826	-0.139786	0.862	0.879	1	5519	0.139786
NKD2	0.00448533	-0.049463	0.172	0.289	1	85409	0.049463
FRAT1	0.00500452	-0.0282306	0.034	0.126	1	10023	0.0282306
PORCN	0.00541416	0.0368944	0.371	0.247	1	64840	0.0368944
CTNNB1	0.00559062	0.130786	0.922	0.851	1	1499	0.130786
EP300	0.0108062	0.230455	0.897	0.838	1	2033	0.230455
PLCB2	0.0150125	0.0310463	0.172	0.094	1	5330	0.0310463
PPP2R5E	0.0159144	-0.0930503	0.448	0.57	1	5529	0.0930503
SMAD3	0.017516	-0.0200265	0.328	0.44	1	4088	0.0200265
PRKACA	0.0186962	0.0561213	0.5	0.383	1	5566	0.0561213
LRP6	0.0375731	-0.0566899	0.629	0.689	1	4040	0.0566899
NFATC3	0.0405563	0.0842736	0.655	0.551	1	4775	0.0842736
RBX1	0.0429289	-0.0428299	0.991	0.998	1	9978	0.0428299
FZD3	0.0479743	0.0363441	0.707	0.611	1	7976	0.0363441
BTRC	0.0868655	-0.0498571	0.767	0.791	1	8945	0.0498571
GSK3B	0.153888	0.0751217	0.552	0.534	1	2932	0.0751217
NFATC4	0.167568	-0.0605469	0.216	0.251	1	4776	0.0605469
NLK	0.193802	0.0305218	0.371	0.311	1	51701	0.0305218
PPP2CB	0.219065	0.0572592	0.681	0.64	1	5516	0.0572592
WNT5B	0.23818	-0.0601795	0.25	0.285	1	81029	0.0601795
CAMK2G	0.308272	0.027161	0.698	0.623	1	818	0.027161
PPARD	0.372769	-0.0231617	0.319	0.357	1	5467	0.0231617
CUL1	0.392338	0.0456512	0.922	0.883	1	8454	0.0456512
ROCK2	0.430828	0.036584	0.569	0.509	1	9475	0.036584
RUVBL1	0.488196	0.0338693	0.974	0.968	1	8607	0.0338693
PPP2R5A	0.509366	-0.0306906	0.466	0.485	1	5525	0.0306906
VANGL1	0.532091	0.0299956	0.353	0.328	1	81839	0.0299956
SMAD2	0.678064	0.0239172	0.845	0.838	1	4087	0.0239172
CREBBP	0.708279	0.0245664	0.767	0.789	1	1387	0.0245664
PSEN1	0.712484	-0.0230051	0.845	0.834	1	5663	0.0230051

## Sheet: female TGF-BMP
	p_val	avg_logFC	pct.1	pct.2	p_val_adj	entrez	absolute
ID3	8.51236e-48	1.23114	0.983	0.517	1.73618e-43	3399	1.23114
FST	1.29222e-43	0.302725	0.466	0.021	2.63562e-39	10468	0.302725
ID2	1.67514e-42	1.19653	0.905	0.332	3.41662e-38	3398	1.19653
PITX2	8.99197e-34	0.182014	0.397	0.026	1.834e-29	5308	0.182014
SKP1	4.79103e-28	0.386225	1	1	9.77179e-24	6500	0.386225
LTBP1	8.87933e-26	0.195447	0.534	0.121	1.81103e-21	4052	0.195447
SMAD4	1.88189e-21	0.35665	0.776	0.404	3.8383e-17	4089	0.35665
BMPR1B	7.98206e-17	0.231338	0.724	0.338	1.62802e-12	658	0.231338
PPP2R1A	8.06288e-16	-0.317796	0.948	0.987	1.6445e-11	5518	0.317796
BMP4	1.43019e-14	0.114996	0.302	0.06	2.91702e-10	652	0.114996
SMAD6	2.38976e-14	0.0895554	0.405	0.111	4.87415e-10	4091	0.0895554
RPS6KB2	1.00084e-11	-0.13985	0.422	0.691	2.04131e-07	6199	0.13985
MAPK1	1.14581e-10	0.342194	0.957	0.868	2.33698e-06	5594	0.342194
THBS4	3.22086e-09	0.0233059	0.181	0.034	6.56926e-05	7060	0.0233059
AMHR2	2.16464e-08	0.0453789	0.371	0.145	0.0004415	269	0.0453789
ACVR2A	1.28807e-07	0.136843	0.603	0.364	0.00262714	92	0.136843
SMAD1	1.7155e-07	0.200638	0.716	0.515	0.00349894	4086	0.200638
ZFYVE16	2.61016e-07	0.293137	0.81	0.638	0.00532369	9765	0.293137
ACVR1C	5.46163e-07	0.0509388	0.155	0.034	0.0111395	130399	0.0509388
NODAL	6.6813e-07	-0.124462	0.121	0.355	0.0136272	4838	0.124462
TFDP1	9.54606e-07	0.171819	0.793	0.636	0.0194702	7027	0.171819
RBL2	4.5786e-06	0.114614	0.759	0.532	0.0933852	5934	0.114614
PPP2CA	2.79732e-05	-0.192396	0.94	0.947	0.570541	5515	0.192396
ACVR2B	7.50564e-05	0.131018	0.716	0.526	1	93	0.131018
BMP8A	8.26182e-05	0.0422689	0.181	0.066	1	353500	0.0422689
ACVR1	0.000188044	-0.0900093	0.284	0.462	1	90	0.0900093
SMAD7	0.000284981	0.068823	0.371	0.219	1	4092	0.068823
MYC	0.000538545	-0.0519425	0.052	0.174	1	4609	0.0519425
RHOA	0.00107934	-0.115915	0.983	0.996	1	387	0.115915
TGFBR1	0.00372531	0.157409	0.664	0.583	1	7046	0.157409
PPP2R1B	0.0043826	-0.139786	0.862	0.879	1	5519	0.139786
SMURF2	0.00446148	0.079752	0.44	0.319	1	64750	0.079752
EP300	0.0108062	0.230455	0.897	0.838	1	2033	0.230455
SMAD3	0.017516	-0.0200265	0.328	0.44	1	4088	0.0200265
SMURF1	0.0347018	-0.0387969	0.147	0.221	1	57154	0.0387969
SP1	0.0425221	-0.0404975	0.422	0.534	1	6667	0.0404975
RBX1	0.0429289	-0.0428299	0.991	0.998	1	9978	0.0428299
BMPR1A	0.0821338	-0.0454098	0.276	0.343	1	657	0.0454098
SMAD5	0.16403	-0.0252042	0.802	0.809	1	4090	0.0252042
RPS6KB1	0.164122	-0.0633477	0.621	0.645	1	6198	0.0633477
PPP2CB	0.219065	0.0572592	0.681	0.64	1	5516	0.0572592
SMAD9	0.278339	0.0562125	0.569	0.528	1	4093	0.0562125
ID1	0.309138	0.0941519	0.957	0.883	1	3397	0.0941519
CUL1	0.392338	0.0456512	0.922	0.883	1	8454	0.0456512
ROCK2	0.430828	0.036584	0.569	0.509	1	9475	0.036584
MAPK3	0.452252	0.025364	0.621	0.564	1	5595	0.025364
SMAD2	0.678064	0.0239172	0.845	0.838	1	4087	0.0239172
CREBBP	0.708279	0.0245664	0.767	0.789	1	1387	0.0245664

## Sheet: female NOTCH
	p_val	avg_logFC	pct.1	pct.2	p_val_adj	entrez	absolute
HDAC2	3.21564e-21	0.455331	1	0.989	6.55863e-17	3066	0.455331
NOTCH2	4.1878e-19	0.227471	0.707	0.326	8.54143e-15	4853	0.227471
PSENEN	9.08407e-14	-0.312007	0.862	0.919	1.85279e-09	55851	0.312007
HES1	2.86169e-11	0.128256	0.448	0.168	5.83669e-07	3280	0.128256
DTX4	7.03133e-11	0.229124	0.595	0.306	1.43411e-06	23220	0.229124
DTX3L	6.95231e-10	0.022846	0.241	0.057	1.41799e-05	151636	0.022846
DVL3	2.90956e-05	-0.111207	0.414	0.606	0.593434	1857	0.111207
DVL2	0.000437426	-0.0911459	0.578	0.711	1	1856	0.0911459
HDAC1	0.000815124	-0.136452	0.888	0.894	1	3065	0.136452
NOTCH1	0.00145284	0.0254777	0.147	0.06	1	4851	0.0254777
CTBP2	0.00425081	-0.0953078	0.759	0.862	1	1488	0.0953078
LFNG	0.00857364	-0.0380681	0.06	0.147	1	3955	0.0380681
EP300	0.0108062	0.230455	0.897	0.838	1	2033	0.230455
MAML1	0.0112046	-0.0482157	0.19	0.298	1	9794	0.0482157
HEY2	0.026387	0.0245438	0.233	0.147	1	23493	0.0245438
RBPJ	0.0432129	0.0283625	0.983	0.991	1	3516	0.0283625
SNW1	0.20094	-0.0527745	0.983	0.987	1	22938	0.0527745
JAG2	0.206205	0.0247666	0.517	0.44	1	3714	0.0247666
KAT2A	0.214072	0.0751396	0.586	0.553	1	2648	0.0751396
CIR1	0.243824	0.0682535	0.853	0.774	1	NA	0.0682535
APH1A	0.3469	-0.0247926	0.276	0.296	1	51107	0.0247926
RFNG	0.402657	0.0454683	0.302	0.272	1	5986	0.0454683
CREBBP	0.708279	0.0245664	0.767	0.789	1	1387	0.0245664
PSEN1	0.712484	-0.0230051	0.845	0.834	1	5663	0.0230051
ADAM17	0.9885	0.0362725	0.534	0.564	1	6868	0.0362725
